# Supplementary material for: Circular RNA circ_0111277 attenuates human trophoblast cell invasion and migration by regulating miR-494/HTRA1/Notch-1 signal pathway in pre-eclampsia
Source: Cell Death Dis. 2020 Jun 25;11(6):479. doi: 10.1038/s41419-020-2679-6 (PMC7316814; doi:10.1038/s41419-020-2679-6)
Supplement: Supplementary file 1 — Supplementary table 1 [file 41419_2020_2679_MOESM1_ESM.xlsx]

## Sheet: TargetScan7
Ortholog of target gene	Representative transcript	Gene name	3P-seq tags + 5	Conserved sites total	Conserved 8mer sites	Conserved 7mer-m8 sites	Conserved 7mer-A1 sites	Poorly conserved sites total	Poorly conserved 8mer sites	Poorly conserved 7mer-m8 sites	Poorly conserved 7mer-A1 sites	6mer sites	Representative miRNA	Cumulative weighted context++ score	Total context++ score	Aggregate PCT	Previous TargetScan publication(s)
PTEN	ENST00000371953.3	phosphatase and tensin homolog	118	2	2	0	0	3	1	1	1	2	hsa-miR-494-3p	-0.8	-1.39	N/A	2011
DCP1B	ENST00000280665.6	decapping mRNA 1B	715	1	0	1	0	1	1	0	0	1	hsa-miR-494-3p	-0.78	-0.81	N/A	2011
CDK6	ENST00000265734.4	cyclin-dependent kinase 6	1116	1	0	0	1	3	1	2	0	3	hsa-miR-494-3p	-0.59	-0.63	N/A	2007, 2009, 2011
PBRM1	ENST00000356770.4	polybromo 1	689	1	0	1	0	3	1	0	2	2	hsa-miR-494-3p	-0.58	-0.66	N/A	2007, 2009, 2011
ATXN3	ENST00000545170.1	ataxin 3	115	1	1	0	0	1	0	1	0	1	hsa-miR-494-3p	-0.56	-0.7	N/A	2011
AL590452.1	ENST00000596396.1	Uncharacterized protein	5	1	1	0	0	1	0	1	0	2	hsa-miR-494-3p	-0.55	-0.55	N/A
CYSTM1	ENST00000261811.4	cysteine-rich transmembrane module containing 1	2724	1	1	0	0	0	0	0	0	0	hsa-miR-494-3p	-0.49	-0.5	N/A	2007, 2009, 2011
NFAT5	ENST00000354436.2	nuclear factor of activated T-cells 5, tonicity-responsive	128	2	0	0	2	1	1	0	0	5	hsa-miR-494-3p	-0.49	-1.34	N/A	2007, 2009, 2011
PDCL3	ENST00000264254.6	phosducin-like 3	58	1	1	0	0	0	0	0	0	0	hsa-miR-494-3p	-0.48	-0.48	N/A
HMGCS1	ENST00000325110.6	3-hydroxy-3-methylglutaryl-CoA synthase 1 (soluble)	3730	1	1	0	0	2	1	0	1	1	hsa-miR-494-3p	-0.47	-0.59	N/A	2007, 2009, 2011
PGPEP1L	ENST00000535714.1	pyroglutamyl-peptidase I-like	5	1	1	0	0	0	0	0	0	0	hsa-miR-494-3p	-0.46	-0.46	N/A	2009, 2011
SLC25A40	ENST00000341119.5	solute carrier family 25, member 40	405	1	1	0	0	2	1	1	0	2	hsa-miR-494-3p	-0.46	-0.51	N/A	2011
KLRC4	ENST00000309384.1	killer cell lectin-like receptor subfamily C, member 4	9	1	1	0	0	0	0	0	0	1	hsa-miR-494-3p	-0.43	-0.45	N/A
XKR4	ENST00000327381.6	XK, Kell blood group complex subunit-related family, member 4	5	1	0	1	0	3	0	1	2	9	hsa-miR-494-3p	-0.42	-0.42	N/A
PPWD1	ENST00000261308.5	peptidylprolyl isomerase domain and WD repeat containing 1	1377	1	1	0	0	0	0	0	0	1	hsa-miR-494-3p	-0.42	-0.44	N/A	2009
H3F3A	ENST00000366813.1	H3 histone, family 3A	15	1	1	0	0	0	0	0	0	0	hsa-miR-494-3p	-0.38	-0.38	N/A	2007, 2009, 2011
RDH10	ENST00000240285.5	retinol dehydrogenase 10 (all-trans)	640	1	1	0	0	3	1	1	1	1	hsa-miR-494-3p	-0.38	-0.45	N/A
B3GALT2	ENST00000367434.4	UDP-Gal:betaGlcNAc beta 1,3-galactosyltransferase, polypeptide 2	5	1	1	0	0	2	1	1	0	1	hsa-miR-494-3p	-0.37	-0.48	N/A	2011
PROS1	ENST00000394236.3	protein S (alpha)	457	1	1	0	0	1	1	0	0	0	hsa-miR-494-3p	-0.37	-0.37	N/A
ACTRT3	ENST00000330368.2	actin-related protein T3	244	1	0	1	0	1	0	1	0	1	hsa-miR-494-3p	-0.36	-0.42	N/A
DLGAP1	ENST00000400145.2	discs, large (Drosophila) homolog-associated protein 1	8	1	1	0	0	0	0	0	0	0	hsa-miR-494-3p	-0.34	-0.34	N/A	2011
NHLH2	ENST00000320238.3	nescient helix loop helix 2	16	1	1	0	0	0	0	0	0	1	hsa-miR-494-3p	-0.34	-0.34	N/A	2007, 2009, 2011
MORF4L2	ENST00000360458.1	mortality factor 4 like 2	17	1	1	0	0	1	0	0	1	1	hsa-miR-494-3p	-0.34	-0.38	N/A	2007, 2009, 2011
PRR14	ENST00000300835.4	proline rich 14	974	1	0	1	0	0	0	0	0	0	hsa-miR-494-3p	-0.33	-0.34	N/A
CAMK1	ENST00000256460.3	calcium/calmodulin-dependent protein kinase I	3500	1	0	1	0	0	0	0	0	0	hsa-miR-494-3p	-0.33	-0.33	N/A	2011
ACBD4	ENST00000398322.3	acyl-CoA binding domain containing 4	10	1	1	0	0	0	0	0	0	0	hsa-miR-494-3p	-0.33	-0.33	N/A	2009, 2011
FAM171B	ENST00000304698.5	family with sequence similarity 171, member B	5	1	0	0	1	1	1	0	0	2	hsa-miR-494-3p	-0.33	-0.33	N/A
SLC35F5	ENST00000245680.2	solute carrier family 35, member F5	136	1	1	0	0	2	0	0	2	1	hsa-miR-494-3p	-0.32	-0.42	N/A	2009, 2011
TMEM154	ENST00000304385.3	transmembrane protein 154	5	1	1	0	0	3	1	0	2	2	hsa-miR-494-3p	-0.32	-0.32	N/A
SCD5	ENST00000319540.4	stearoyl-CoA desaturase 5	1181	1	1	0	0	2	0	1	1	0	hsa-miR-494-3p	-0.32	-0.32	N/A	2009, 2011
RAB5A	ENST00000273047.4	RAB5A, member RAS oncogene family	68	1	1	0	0	1	0	0	1	0	hsa-miR-494-3p	-0.32	-0.32	N/A	2009, 2011
DNAJA2	ENST00000317089.5	DnaJ (Hsp40) homolog, subfamily A, member 2	1487	1	1	0	0	0	0	0	0	1	hsa-miR-494-3p	-0.31	-0.32	N/A	2007, 2009, 2011
GULP1	ENST00000409843.1	GULP, engulfment adaptor PTB domain containing 1	196	1	1	0	0	0	0	0	0	2	hsa-miR-494-3p	-0.31	-0.32	N/A	2009, 2011
IKBKAP	ENST00000374647.5	inhibitor of kappa light polypeptide gene enhancer in B-cells, kinase complex-associated protein	608	1	1	0	0	1	0	1	0	2	hsa-miR-494-3p	-0.31	-0.4	N/A	2011
CKS1B	ENST00000308987.5	CDC28 protein kinase regulatory subunit 1B	186	1	1	0	0	0	0	0	0	1	hsa-miR-494-3p	-0.31	-0.31	N/A	2007, 2009, 2011
BACH1	ENST00000286800.3	BTB and CNC homology 1, basic leucine zipper transcription factor 1	273	1	1	0	0	1	1	0	0	0	hsa-miR-494-3p	-0.3	-0.36	N/A	2009, 2011
CCRN4L	ENST00000280614.2	CCR4 carbon catabolite repression 4-like (S. cerevisiae)	101	1	1	0	0	0	0	0	0	2	hsa-miR-494-3p	-0.3	-0.34	N/A	2009, 2011
FBXO34	ENST00000313833.4	F-box protein 34	80	2	0	2	0	1	0	1	0	0	hsa-miR-494-3p	-0.3	-0.31	N/A	2009, 2011
PITX2	ENST00000306732.3	paired-like homeodomain 2	75	1	0	1	0	1	0	1	0	0	hsa-miR-494-3p	-0.3	-0.3	N/A	2007, 2009, 2011
MSANTD2	ENST00000239614.4	Myb/SANT-like DNA-binding domain containing 2	50	1	1	0	0	1	0	1	0	1	hsa-miR-494-3p	-0.29	-0.36	N/A	2007, 2009, 2011
RWDD4	ENST00000326397.5	RWD domain containing 4	5	1	0	1	0	1	1	0	0	2	hsa-miR-494-3p	-0.29	-0.29	N/A	2011
MRPS23	ENST00000313608.8	mitochondrial ribosomal protein S23	7140	1	0	1	0	1	0	0	1	1	hsa-miR-494-3p	-0.29	-0.31	N/A	2011
LYSMD3	ENST00000509384.1	LysM, putative peptidoglycan-binding, domain containing 3	92	1	1	0	0	1	1	0	0	0	hsa-miR-494-3p	-0.29	-0.3	N/A
NUTF2	ENST00000219169.4	nuclear transport factor 2	222	1	1	0	0	1	1	0	0	1	hsa-miR-494-3p	-0.29	-0.34	N/A	2007, 2009, 2011
BEND6	ENST00000370750.2	BEN domain containing 6	11	1	1	0	0	0	0	0	0	1	hsa-miR-494-3p	-0.28	-0.31	N/A
LEFTY2	ENST00000420304.2	left-right determination factor 2	5	1	1	0	0	0	0	0	0	0	hsa-miR-494-3p	-0.28	-0.28	N/A	2011
SOCS6	ENST00000397942.3	suppressor of cytokine signaling 6	140	1	1	0	0	2	1	1	0	1	hsa-miR-494-3p	-0.28	-0.36	N/A	2007, 2009, 2011
SLC26A3	ENST00000422236.2	solute carrier family 26 (anion exchanger), member 3	10	1	1	0	0	0	0	0	0	0	hsa-miR-494-3p	-0.28	-0.28	N/A	2011
ZNF207	ENST00000394670.4	zinc finger protein 207	839	2	2	0	0	3	1	1	1	4	hsa-miR-494-3p	-0.27	-0.37	N/A	2007, 2009, 2011
C10orf118	ENST00000543782.1	chromosome 10 open reading frame 118	146	1	0	1	0	3	1	1	1	2	hsa-miR-494-3p	-0.27	-0.3	N/A
RP11-676J12.7	ENST00000576252.1	Uncharacterized protein	5	1	0	1	0	0	0	0	0	0	hsa-miR-494-3p	-0.27	-0.27	N/A
KIAA1598	ENST00000260777.10	KIAA1598	94	2	1	0	1	1	0	1	0	3	hsa-miR-494-3p	-0.27	-0.34	N/A	2007, 2009, 2011
SRSF7	ENST00000313117.6	serine/arginine-rich splicing factor 7	16077	1	0	1	0	1	0	0	1	2	hsa-miR-494-3p	-0.27	-0.3	N/A	2007, 2009, 2011
TMEM135	ENST00000340353.7	transmembrane protein 135	963	1	1	0	0	2	0	2	0	2	hsa-miR-494-3p	-0.27	-0.39	N/A	2011
CGGBP1	ENST00000309534.6	CGG triplet repeat binding protein 1	990	1	1	0	0	2	0	1	1	0	hsa-miR-494-3p	-0.27	-0.58	N/A	2007, 2009, 2011
ZMAT2	ENST00000274712.3	zinc finger, matrin-type 2	1926	1	0	0	1	1	1	0	0	0	hsa-miR-494-3p	-0.27	-0.4	N/A
CAV2	ENST00000222693.4	caveolin 2	1191	1	1	0	0	0	0	0	0	0	hsa-miR-494-3p	-0.26	-0.27	N/A
PHOX2B	ENST00000226382.2	paired-like homeobox 2b	5	1	1	0	0	1	0	1	0	0	hsa-miR-494-3p	-0.26	-0.26	N/A	2011
RBM18	ENST00000417201.3	RNA binding motif protein 18	963	1	0	1	0	1	0	0	1	4	hsa-miR-494-3p	-0.26	-0.34	N/A
SHOC2	ENST00000369452.4	soc-2 suppressor of clear homolog (C. elegans)	437	2	1	1	0	0	0	0	0	5	hsa-miR-494-3p	-0.26	-0.31	N/A
SERP1	ENST00000239944.2	stress-associated endoplasmic reticulum protein 1	3242	1	0	1	0	0	0	0	0	2	hsa-miR-494-3p	-0.26	-0.27	N/A	2009, 2011
SLA2	ENST00000262866.4	Src-like-adaptor 2	5	1	1	0	0	1	0	0	1	0	hsa-miR-494-3p	-0.26	-0.26	N/A
C1QTNF7	ENST00000429690.1	C1q and tumor necrosis factor related protein 7	5	1	0	1	0	1	0	1	0	0	hsa-miR-494-3p	-0.25	-0.25	N/A	2011
ZC3H7A	ENST00000396516.2	zinc finger CCCH-type containing 7A	1071	1	1	0	0	1	0	0	1	0	hsa-miR-494-3p	-0.25	-0.25	N/A	2009, 2011
SOCS5	ENST00000306503.5	suppressor of cytokine signaling 5	72	2	1	1	0	2	0	1	1	1	hsa-miR-494-3p	-0.25	-0.37	N/A	2007
EVI5	ENST00000370331.1	ecotropic viral integration site 5	172	2	0	1	1	3	0	1	2	0	hsa-miR-494-3p	-0.25	-0.27	N/A	2009, 2011
STT3B	ENST00000295770.2	STT3B, subunit of the oligosaccharyltransferase complex (catalytic)	4458	1	1	0	0	3	0	1	2	0	hsa-miR-494-3p	-0.25	-0.29	N/A
BHLHE40	ENST00000256495.3	basic helix-loop-helix family, member e40	1571	1	1	0	0	0	0	0	0	1	hsa-miR-494-3p	-0.25	-0.25	N/A	2007, 2009, 2011
TAOK1	ENST00000261716.3	TAO kinase 1	164	1	0	1	0	1	0	0	1	4	hsa-miR-494-3p	-0.24	-0.26	N/A	2011
PLA2G12B	ENST00000373032.3	phospholipase A2, group XIIB	131	1	1	0	0	0	0	0	0	0	hsa-miR-494-3p	-0.24	-0.24	N/A	2009, 2011
PLEKHA8	ENST00000449726.1	pleckstrin homology domain containing, family A (phosphoinositide binding specific) member 8	661	1	1	0	0	2	0	0	2	3	hsa-miR-494-3p	-0.24	-0.26	N/A
EIF1	ENST00000469257.1	eukaryotic translation initiation factor 1	415	1	1	0	0	0	0	0	0	0	hsa-miR-494-3p	-0.24	-0.24	N/A	2011
C11orf30	ENST00000529032.1	chromosome 11 open reading frame 30	230	1	1	0	0	3	0	2	1	1	hsa-miR-494-3p	-0.23	-0.29	N/A	2009, 2011
RORB	ENST00000376896.3	RAR-related orphan receptor B	5	1	0	1	0	1	0	0	1	6	hsa-miR-494-3p	-0.23	-0.23	N/A
C1orf87	ENST00000450089.2	chromosome 1 open reading frame 87	5	1	0	1	0	1	0	1	0	0	hsa-miR-494-3p	-0.23	-0.23	N/A
CLPTM1L	ENST00000320895.5	CLPTM1-like	14627	1	0	1	0	0	0	0	0	0	hsa-miR-494-3p	-0.22	-0.23	N/A	2009, 2011
NMNAT2	ENST00000294868.4	nicotinamide nucleotide adenylyltransferase 2	18	1	1	0	0	0	0	0	0	6	hsa-miR-494-3p	-0.22	-0.22	N/A	2009, 2011
PTPN12	ENST00000248594.6	protein tyrosine phosphatase, non-receptor type 12	167	1	1	0	0	0	0	0	0	1	hsa-miR-494-3p	-0.22	-0.23	N/A	2007
SRFBP1	ENST00000339397.4	serum response factor binding protein 1	102	1	1	0	0	4	1	2	1	2	hsa-miR-494-3p	-0.22	-0.5	N/A	2009, 2011
LUM	ENST00000266718.4	lumican	3142	1	0	1	0	0	0	0	0	0	hsa-miR-494-3p	-0.22	-0.22	N/A	2011
OTUD3	ENST00000375120.3	OTU domain containing 3	438	1	0	1	0	0	0	0	0	3	hsa-miR-494-3p	-0.22	-0.23	N/A	2009, 2011
KCTD14	ENST00000353172.5	potassium channel tetramerization domain containing 14	5	1	1	0	0	0	0	0	0	0	hsa-miR-494-3p	-0.22	-0.22	N/A	2009, 2011
PRRG1	ENST00000378628.4	proline rich Gla (G-carboxyglutamic acid) 1	1122	1	0	1	0	0	0	0	0	1	hsa-miR-494-3p	-0.22	-0.22	N/A	2007
RAD23B	ENST00000358015.3	RAD23 homolog B (S. cerevisiae)	1012	1	1	0	0	1	0	0	1	2	hsa-miR-494-3p	-0.22	-0.28	N/A	2011
GTF3C6	ENST00000329970.7	general transcription factor IIIC, polypeptide 6, alpha 35kDa	232	1	0	1	0	0	0	0	0	1	hsa-miR-494-3p	-0.21	-0.21	N/A
BBC3	ENST00000341983.4	BCL2 binding component 3	87	1	0	1	0	0	0	0	0	0	hsa-miR-494-3p	-0.21	-0.21	N/A	2009, 2011
ELF1	ENST00000442101.1	E74-like factor 1 (ets domain transcription factor)	466	1	1	0	0	1	0	0	1	1	hsa-miR-494-3p	-0.21	-0.21	N/A	2009, 2011
BCAP29	ENST00000005259.4	B-cell receptor-associated protein 29	326	2	1	1	0	3	0	0	3	2	hsa-miR-494-3p	-0.21	-0.22	N/A	2009, 2011
UBP1	ENST00000283629.3	upstream binding protein 1 (LBP-1a)	1418	1	1	0	0	0	0	0	0	0	hsa-miR-494-3p	-0.21	-0.21	N/A	2007, 2009, 2011
TMX3	ENST00000299608.2	thioredoxin-related transmembrane protein 3	348	1	0	1	0	2	0	1	1	1	hsa-miR-494-3p	-0.21	-0.25	N/A	2009, 2011
EIF1B	ENST00000232905.3	eukaryotic translation initiation factor 1B	1106	1	0	1	0	0	0	0	0	0	hsa-miR-494-3p	-0.21	-0.22	N/A	2007
HIVEP1	ENST00000379388.2	human immunodeficiency virus type I enhancer binding protein 1	781	1	1	0	0	0	0	0	0	0	hsa-miR-494-3p	-0.21	-0.21	N/A	2007, 2011
GUCY1A2	ENST00000526355.2	guanylate cyclase 1, soluble, alpha 2	24	1	1	0	0	2	1	0	1	6	hsa-miR-494-3p	-0.21	-0.61	N/A
WDR45B	ENST00000392325.4	WD repeat domain 45B	962	1	0	1	0	1	0	1	0	1	hsa-miR-494-3p	-0.21	-0.21	N/A	2011
JAKMIP2	ENST00000507386.1	janus kinase and microtubule interacting protein 2	26	1	1	0	0	3	0	1	2	0	hsa-miR-494-3p	-0.21	-0.25	N/A	2007
KIAA0895	ENST00000297063.6	KIAA0895	1104	1	0	1	0	1	0	0	1	1	hsa-miR-494-3p	-0.21	-0.25	N/A
VASH2	ENST00000366968.4	vasohibin 2	70	1	1	0	0	1	0	1	0	1	hsa-miR-494-3p	-0.2	-0.23	N/A	2011
JUND	ENST00000252818.3	jun D proto-oncogene	13688	1	0	1	0	0	0	0	0	0	hsa-miR-494-3p	-0.2	-0.2	N/A	2007, 2009, 2011
ENAH	ENST00000366844.3	enabled homolog (Drosophila)	415	1	0	1	0	3	1	1	1	4	hsa-miR-494-3p	-0.2	-0.25	N/A	2009, 2011
SLC46A3	ENST00000266943.6	solute carrier family 46, member 3	5	1	1	0	0	0	0	0	0	1	hsa-miR-494-3p	-0.2	-0.2	N/A	2009, 2011
GABRA5	ENST00000335625.5	gamma-aminobutyric acid (GABA) A receptor, alpha 5	5	1	0	1	0	1	0	1	0	0	hsa-miR-494-3p	-0.2	-0.2	N/A	2007, 2011
TOR1A	ENST00000351698.4	torsin family 1, member A (torsin A)	2491	1	0	0	1	0	0	0	0	2	hsa-miR-494-3p	-0.2	-0.2	N/A	2009, 2011
TOR1AIP1	ENST00000606911.2	torsin A interacting protein 1	3069	1	1	0	0	2	0	2	0	1	hsa-miR-494-3p	-0.2	-0.38	N/A	2011
ZIC2	ENST00000376335.3	Zic family member 2	1173	1	0	1	0	1	0	0	1	1	hsa-miR-494-3p	-0.2	-0.2	N/A	2007, 2011
LAMP5	ENST00000246070.2	lysosomal-associated membrane protein family, member 5	26	1	1	0	0	0	0	0	0	0	hsa-miR-494-3p	-0.2	-0.2	N/A	2009, 2011
TACC2	ENST00000513429.1	transforming, acidic coiled-coil containing protein 2	225	1	1	0	0	0	0	0	0	0	hsa-miR-494-3p	-0.2	-0.25	N/A	2007, 2009, 2011
DBR1	ENST00000260803.4	debranching RNA lariats 1	981	1	1	0	0	0	0	0	0	0	hsa-miR-494-3p	-0.2	-0.2	N/A	2009, 2011
DENND6A	ENST00000311128.5	DENN/MADD domain containing 6A	139	1	1	0	0	1	0	1	0	1	hsa-miR-494-3p	-0.19	-0.19	N/A	2007, 2009, 2011
PITPNB	ENST00000335272.5	phosphatidylinositol transfer protein, beta	80	1	1	0	0	0	0	0	0	1	hsa-miR-494-3p	-0.19	-0.19	N/A	2009, 2011
NR6A1	ENST00000487099.2	nuclear receptor subfamily 6, group A, member 1	1082	1	0	1	0	1	0	0	1	3	hsa-miR-494-3p	-0.19	-0.2	N/A
HSPA13	ENST00000285667.3	heat shock protein 70kDa family, member 13	2175	1	1	0	0	0	0	0	0	2	hsa-miR-494-3p	-0.19	-0.2	N/A
NNT	ENST00000264663.5	nicotinamide nucleotide transhydrogenase	2771	1	1	0	0	0	0	0	0	0	hsa-miR-494-3p	-0.19	-0.19	N/A	2011
PIGM	ENST00000368090.2	phosphatidylinositol glycan anchor biosynthesis, class M	179	1	1	0	0	1	1	0	0	2	hsa-miR-494-3p	-0.19	-0.26	N/A
MRPL45	ENST00000312513.5	mitochondrial ribosomal protein L45	49	1	1	0	0	1	0	0	1	0	hsa-miR-494-3p	-0.19	-0.2	N/A
FOXJ3	ENST00000372571.1	forkhead box J3	329	1	0	1	0	2	0	1	1	2	hsa-miR-494-3p	-0.19	-0.2	N/A	2007, 2009, 2011
AC026703.1	ENST00000326958.1		182	1	0	1	0	1	0	0	1	1	hsa-miR-494-3p	-0.19	-0.3	N/A
UFL1	ENST00000369278.4	UFM1-specific ligase 1	298	1	1	0	0	0	0	0	0	0	hsa-miR-494-3p	-0.19	-0.19	N/A	2007, 2009, 2011
AP5M1	ENST00000261558.3	adaptor-related protein complex 5, mu 1 subunit	198	1	0	0	1	6	1	3	2	6	hsa-miR-494-3p	-0.19	-0.82	N/A
GNPNAT1	ENST00000216410.3	glucosamine-phosphate N-acetyltransferase 1	429	1	0	0	1	1	0	0	1	3	hsa-miR-494-3p	-0.19	-0.28	N/A
UBN2	ENST00000473989.3	ubinuclein 2	238	1	0	1	0	2	1	1	0	2	hsa-miR-494-3p	-0.19	-0.21	N/A	2009, 2011
FHOD3	ENST00000257209.4	formin homology 2 domain containing 3	5	1	1	0	0	0	0	0	0	1	hsa-miR-494-3p	-0.18	-0.18	N/A	2007, 2009, 2011
ANKS1B	ENST00000546960.1	ankyrin repeat and sterile alpha motif domain containing 1B	21	1	1	0	0	1	0	1	0	1	hsa-miR-494-3p	-0.18	-0.18	N/A	2007, 2011
PPP2R2B	ENST00000394413.3	protein phosphatase 2, regulatory subunit B, beta	24	1	0	1	0	0	0	0	0	1	hsa-miR-494-3p	-0.18	-0.18	N/A	2009, 2011
BRMS1L	ENST00000216807.7	breast cancer metastasis-suppressor 1-like	230	1	0	1	0	1	0	0	1	2	hsa-miR-494-3p	-0.18	-0.18	N/A
NOVA1	ENST00000465357.2	neuro-oncological ventral antigen 1	5	2	2	0	0	0	0	0	0	1	hsa-miR-494-3p	-0.18	-0.18	N/A	2007, 2009, 2011
C17orf100	ENST00000391428.2	chromosome 17 open reading frame 100	39	1	1	0	0	0	0	0	0	0	hsa-miR-494-3p	-0.18	-0.29	N/A
MOSPD2	ENST00000380492.3	motile sperm domain containing 2	76	1	1	0	0	1	0	0	1	1	hsa-miR-494-3p	-0.18	-0.22	N/A
WDR83OS	ENST00000596731.1	WD repeat domain 83 opposite strand	1948	1	0	1	0	0	0	0	0	0	hsa-miR-494-3p	-0.18	-0.18	N/A
CBLL1	ENST00000440859.3	Cbl proto-oncogene-like 1, E3 ubiquitin protein ligase	850	1	1	0	0	0	0	0	0	2	hsa-miR-494-3p	-0.18	-0.22	N/A	2011
PLCXD3	ENST00000377801.3	phosphatidylinositol-specific phospholipase C, X domain containing 3	81	1	0	0	1	2	0	1	1	4	hsa-miR-494-3p	-0.18	-0.18	N/A
EIF5A2	ENST00000474096.1	eukaryotic translation initiation factor 5A2	443	1	0	1	0	1	0	1	0	4	hsa-miR-494-3p	-0.18	-0.32	N/A	2007
ALG14	ENST00000370205.5	ALG14, UDP-N-acetylglucosaminyltransferase subunit	572	1	0	0	1	4	0	1	3	1	hsa-miR-494-3p	-0.18	-0.34	N/A
STAC2	ENST00000333461.5	SH3 and cysteine rich domain 2	123	1	0	1	0	0	0	0	0	0	hsa-miR-494-3p	-0.18	-0.18	N/A	2007, 2009, 2011
SIRT1	ENST00000212015.6	sirtuin 1	220	1	1	0	0	0	0	0	0	0	hsa-miR-494-3p	-0.18	-0.18	N/A	2007, 2009, 2011
C3orf62	ENST00000343010.3	chromosome 3 open reading frame 62	146	1	0	1	0	0	0	0	0	0	hsa-miR-494-3p	-0.17	-0.17	N/A	2009, 2011
CSNK1G1	ENST00000303052.7	casein kinase 1, gamma 1	149	1	1	0	0	3	0	1	2	2	hsa-miR-494-3p	-0.17	-0.2	N/A	2009, 2011
NRG3	ENST00000372142.2	neuregulin 3	27	1	1	0	0	1	0	0	1	1	hsa-miR-494-3p	-0.17	-0.23	N/A	2011
TCF7L2	ENST00000355717.4	transcription factor 7-like 2 (T-cell specific, HMG-box)	650	1	0	1	0	1	0	0	1	1	hsa-miR-494-3p	-0.17	-0.17	N/A	2011
LCOR	ENST00000371103.3	ligand dependent nuclear receptor corepressor	94	1	0	1	0	2	0	0	2	1	hsa-miR-494-3p	-0.17	-0.18	N/A	2007, 2009, 2011
MESDC1	ENST00000267984.2	mesoderm development candidate 1	84	1	0	1	0	1	0	0	1	1	hsa-miR-494-3p	-0.17	-0.18	N/A	2007, 2009, 2011
YBX1	ENST00000321358.7	Y box binding protein 1	4740	1	0	0	1	1	0	0	1	0	hsa-miR-494-3p	-0.16	-0.17	N/A	2007
CHRNA5	ENST00000559554.1	cholinergic receptor, nicotinic, alpha 5 (neuronal)	908	1	0	1	0	0	0	0	0	0	hsa-miR-494-3p	-0.16	-0.16	N/A
ARID4B	ENST00000349213.3	AT rich interactive domain 4B (RBP1-like)	940	1	0	1	0	0	0	0	0	3	hsa-miR-494-3p	-0.16	-0.16	N/A	2007, 2011
DSCAML1	ENST00000527706.1	Down syndrome cell adhesion molecule like 1	5	1	0	1	0	0	0	0	0	0	hsa-miR-494-3p	-0.16	-0.16	N/A	2007, 2009, 2011
CXXC4	ENST00000394767.2	CXXC finger protein 4	121	1	1	0	0	2	0	0	2	1	hsa-miR-494-3p	-0.16	-0.2	N/A
CFTR	ENST00000454343.1	cystic fibrosis transmembrane conductance regulator (ATP-binding cassette sub-family C, member 7)	5	1	1	0	0	0	0	0	0	1	hsa-miR-494-3p	-0.16	-0.16	N/A	2009, 2011
KIAA1549	ENST00000440172.1	KIAA1549	508	1	0	1	0	2	0	0	2	1	hsa-miR-494-3p	-0.15	-0.17	N/A	2009, 2011
AVL9	ENST00000318709.4	AVL9 homolog (S. cerevisiase)	246	1	1	0	0	2	0	1	1	2	hsa-miR-494-3p	-0.15	-0.21	N/A
AGFG1	ENST00000310078.8	ArfGAP with FG repeats 1	2019	1	0	0	1	1	1	0	0	0	hsa-miR-494-3p	-0.15	-0.16	N/A	2007, 2009, 2011
CNBP	ENST00000502976.1	CCHC-type zinc finger, nucleic acid binding protein	2257	2	0	0	2	2	0	0	2	3	hsa-miR-494-3p	-0.15	-0.22	N/A	2007, 2011
CNIH1	ENST00000395573.4	cornichon family AMPA receptor auxiliary protein 1	2182	1	0	1	0	2	0	2	0	0	hsa-miR-494-3p	-0.15	-0.37	N/A	2007
SLC30A4	ENST00000261867.4	solute carrier family 30 (zinc transporter), member 4	19	3	1	1	1	3	0	0	3	3	hsa-miR-494-3p	-0.15	-0.17	N/A	2009, 2011
IL6ST	ENST00000381287.4	interleukin 6 signal transducer (gp130, oncostatin M receptor)	213	1	1	0	0	4	1	1	2	0	hsa-miR-494-3p	-0.15	-0.16	N/A	2007
SLC25A51	ENST00000380590.3	solute carrier family 25, member 51	170	1	1	0	0	2	0	1	1	0	hsa-miR-494-3p	-0.15	-0.17	N/A
CLOCK	ENST00000309964.4	clock circadian regulator	86	1	1	0	0	1	0	1	0	3	hsa-miR-494-3p	-0.15	-0.16	N/A	2009, 2011
SLC39A1	ENST00000356205.4	solute carrier family 39 (zinc transporter), member 1	1193	1	0	1	0	0	0	0	0	0	hsa-miR-494-3p	-0.15	-0.15	N/A	2009, 2011
LMOD2	ENST00000458573.2	leiomodin 2 (cardiac)	5	1	0	1	0	2	0	1	1	2	hsa-miR-494-3p	-0.15	-0.16	N/A
ARNTL	ENST00000389707.4	aryl hydrocarbon receptor nuclear translocator-like	456	1	0	1	0	0	0	0	0	1	hsa-miR-494-3p	-0.15	-0.15	N/A	2007
TAOK3	ENST00000419821.2	TAO kinase 3	8	1	1	0	0	0	0	0	0	1	hsa-miR-494-3p	-0.15	-0.15	N/A	2009, 2011
MMD	ENST00000262065.3	monocyte to macrophage differentiation-associated	558	1	1	0	0	0	0	0	0	2	hsa-miR-494-3p	-0.15	-0.15	N/A	2007, 2009, 2011
NR2C1	ENST00000333003.5	nuclear receptor subfamily 2, group C, member 1	55	1	1	0	0	1	1	0	0	1	hsa-miR-494-3p	-0.15	-0.5	N/A
SUV39H2	ENST00000313519.5	suppressor of variegation 3-9 homolog 2 (Drosophila)	54	1	1	0	0	2	0	2	0	2	hsa-miR-494-3p	-0.15	-0.23	N/A	2011
PPM1D	ENST00000305921.3	protein phosphatase, Mg2+/Mn2+ dependent, 1D	896	1	0	1	0	2	0	0	2	0	hsa-miR-494-3p	-0.15	-0.17	N/A	2011
ZRANB3	ENST00000401392.1	zinc finger, RAN-binding domain containing 3	26	1	1	0	0	1	0	1	0	0	hsa-miR-494-3p	-0.15	-0.15	N/A	2007, 2009, 2011
BLOC1S5	ENST00000397457.2	biogenesis of lysosomal organelles complex-1, subunit 5, muted	187	1	0	1	0	1	1	0	0	2	hsa-miR-494-3p	-0.14	-0.26	N/A
P4HA1	ENST00000307116.2	prolyl 4-hydroxylase, alpha polypeptide I	38	1	1	0	0	0	0	0	0	0	hsa-miR-494-3p	-0.14	-0.14	N/A	2009, 2011
HMGB3	ENST00000325307.7	high mobility group box 3	295	1	0	1	0	0	0	0	0	1	hsa-miR-494-3p	-0.14	-0.14	N/A	2009, 2011
RCAN2	ENST00000330430.6	regulator of calcineurin 2	32	1	1	0	0	1	0	0	1	0	hsa-miR-494-3p	-0.14	-0.14	N/A	2009, 2011
ELOVL5	ENST00000370918.4	ELOVL fatty acid elongase 5	2233	1	1	0	0	0	0	0	0	0	hsa-miR-494-3p	-0.14	-0.14	N/A	2007, 2009, 2011
RRM2B	ENST00000251810.3	ribonucleotide reductase M2 B (TP53 inducible)	205	1	1	0	0	0	0	0	0	3	hsa-miR-494-3p	-0.14	-0.2	N/A
DBX2	ENST00000332700.6	developing brain homeobox 2	10	1	1	0	0	0	0	0	0	0	hsa-miR-494-3p	-0.14	-0.29	N/A	2009, 2011
GGNBP2	ENST00000304718.4	gametogenetin binding protein 2	1011	1	0	1	0	0	0	0	0	0	hsa-miR-494-3p	-0.14	-0.19	N/A	2011
SFSWAP	ENST00000261674.4	splicing factor, suppressor of white-apricot homolog (Drosophila)	134	1	0	1	0	0	0	0	0	0	hsa-miR-494-3p	-0.14	-0.14	N/A	2007, 2009, 2011
G3BP1	ENST00000394123.3	GTPase activating protein (SH3 domain) binding protein 1	688	1	1	0	0	3	1	0	2	2	hsa-miR-494-3p	-0.14	-0.23	N/A
PRRC2B	ENST00000372249.1	proline-rich coiled-coil 2B	97	1	1	0	0	1	0	1	0	3	hsa-miR-494-3p	-0.14	-0.26	N/A	2009, 2011
IL12B	ENST00000231228.2	interleukin 12B (natural killer cell stimulatory factor 2, cytotoxic lymphocyte maturation factor 2, p40)	5	1	1	0	0	0	0	0	0	1	hsa-miR-494-3p	-0.14	-0.14	N/A	2011
CUL4A	ENST00000326335.4	cullin 4A	4084	1	1	0	0	3	1	0	2	4	hsa-miR-494-3p	-0.14	-0.23	N/A	2007, 2009, 2011
MSL2	ENST00000309993.2	male-specific lethal 2 homolog (Drosophila)	175	1	1	0	0	1	0	1	0	0	hsa-miR-494-3p	-0.14	-0.14	N/A	2007
ATF3	ENST00000366983.1	activating transcription factor 3	2704	1	0	1	0	0	0	0	0	0	hsa-miR-494-3p	-0.14	-0.14	N/A	2007, 2009, 2011
GALNT7	ENST00000265000.4	UDP-N-acetyl-alpha-D-galactosamine:polypeptide N-acetylgalactosaminyltransferase 7 (GalNAc-T7)	953	1	0	1	0	1	1	0	0	2	hsa-miR-494-3p	-0.13	-0.14	N/A	2007, 2009, 2011
STAMBPL1	ENST00000371926.3	STAM binding protein-like 1	675	1	0	1	0	3	0	2	1	4	hsa-miR-494-3p	-0.13	-0.18	N/A
YAF2	ENST00000327791.4	YY1 associated factor 2	413	1	0	1	0	3	1	0	2	0	hsa-miR-494-3p	-0.13	-0.76	N/A	2011
ZFX	ENST00000539115.1	zinc finger protein, X-linked	583	1	1	0	0	2	0	1	1	1	hsa-miR-494-3p	-0.13	-0.2	N/A	2007, 2009, 2011
PNOC	ENST00000301908.3	prepronociceptin	13	1	1	0	0	0	0	0	0	0	hsa-miR-494-3p	-0.13	-0.13	N/A	2011
SERINC4	ENST00000299969.6	serine incorporator 4	9	1	1	0	0	0	0	0	0	0	hsa-miR-494-3p	-0.13	-0.24	N/A
CEP57L1	ENST00000368968.2	centrosomal protein 57kDa-like 1	90	1	0	1	0	0	0	0	0	0	hsa-miR-494-3p	-0.13	-0.14	N/A	2009, 2011
NPAS3	ENST00000346562.2	neuronal PAS domain protein 3	9	1	0	1	0	0	0	0	0	2	hsa-miR-494-3p	-0.13	-0.13	N/A	2011
RALGAPA2	ENST00000202677.7	Ral GTPase activating protein, alpha subunit 2 (catalytic)	24	1	0	1	0	2	0	2	0	1	hsa-miR-494-3p	-0.13	-0.16	N/A
HTRA3	ENST00000307358.2	HtrA serine peptidase 3	5161	1	0	1	0	0	0	0	0	0	hsa-miR-494-3p	-0.13	-0.13	N/A	2007, 2009, 2011
CNR1	ENST00000369501.2	cannabinoid receptor 1 (brain)	40	1	1	0	0	3	2	1	0	1	hsa-miR-494-3p	-0.13	-0.14	N/A	2007, 2009, 2011
PYURF	ENST00000273968.4	PIGY upstream reading frame	103	1	0	1	0	0	0	0	0	0	hsa-miR-494-3p	-0.13	-0.13	N/A
EIF5	ENST00000216554.3	eukaryotic translation initiation factor 5	970	1	0	1	0	1	0	0	1	0	hsa-miR-494-3p	-0.13	-0.13	N/A	2007, 2009, 2011
UBE2K	ENST00000261427.5	ubiquitin-conjugating enzyme E2K	762	1	0	1	0	0	0	0	0	1	hsa-miR-494-3p	-0.13	-0.17	N/A	2007, 2009, 2011
PRKAB2	ENST00000254101.3	protein kinase, AMP-activated, beta 2 non-catalytic subunit	363	1	0	0	1	2	1	0	1	1	hsa-miR-494-3p	-0.13	-0.13	N/A	2009, 2011
CPT1A	ENST00000265641.5	carnitine palmitoyltransferase 1A (liver)	869	1	1	0	0	0	0	0	0	0	hsa-miR-494-3p	-0.13	-0.13	N/A	2011
SRP9	ENST00000366838.1	signal recognition particle 9kDa	21	1	1	0	0	0	0	0	0	2	hsa-miR-494-3p	-0.12	-0.41	N/A	2009, 2011
AGO4	ENST00000373210.3	argonaute RISC catalytic component 4	96	1	1	0	0	1	0	1	0	2	hsa-miR-494-3p	-0.12	-0.13	N/A	2007
OPCML	ENST00000331898.7	opioid binding protein/cell adhesion molecule-like	5	1	0	0	1	0	0	0	0	2	hsa-miR-494-3p	-0.12	-0.12	N/A	2007, 2011
CSRNP3	ENST00000314499.7	cysteine-serine-rich nuclear protein 3	24	1	1	0	0	5	1	2	2	3	hsa-miR-494-3p	-0.12	-0.12	N/A	2011
P4HA2	ENST00000401867.1	prolyl 4-hydroxylase, alpha polypeptide II	1077	1	1	0	0	1	0	1	0	1	hsa-miR-494-3p	-0.12	-0.21	N/A
GLI3	ENST00000395925.3	GLI family zinc finger 3	544	2	0	1	1	0	0	0	0	2	hsa-miR-494-3p	-0.12	-0.12	N/A	2007, 2009, 2011
G3BP2	ENST00000395719.3	GTPase activating protein (SH3 domain) binding protein 2	4413	1	1	0	0	1	0	0	1	2	hsa-miR-494-3p	-0.12	-0.12	N/A	2007
PRMT6	ENST00000370078.1	protein arginine methyltransferase 6	270	1	0	1	0	1	0	0	1	1	hsa-miR-494-3p	-0.12	-0.13	N/A	2009, 2011
ACVR1C	ENST00000243349.8	activin A receptor, type IC	27	2	1	0	1	1	0	1	0	1	hsa-miR-494-3p	-0.12	-0.21	N/A	2009, 2011
MDM4	ENST00000391947.2	Mdm4 p53 binding protein homolog (mouse)	443	1	0	0	1	3	1	2	0	3	hsa-miR-494-3p	-0.12	-0.13	N/A
KPNA1	ENST00000344337.6	karyopherin alpha 1 (importin alpha 5)	1030	1	1	0	0	2	1	0	1	4	hsa-miR-494-3p	-0.12	-0.16	N/A	2009, 2011
STXBP6	ENST00000396700.1	syntaxin binding protein 6 (amisyn)	40	1	1	0	0	2	0	1	1	2	hsa-miR-494-3p	-0.12	-0.46	N/A
YTHDF2	ENST00000373812.3	YTH domain family, member 2	38	1	0	1	0	0	0	0	0	0	hsa-miR-494-3p	-0.12	-0.12	N/A	2007
TMEM70	ENST00000517439.1	transmembrane protein 70	6179	1	0	0	1	0	0	0	0	2	hsa-miR-494-3p	-0.12	-0.17	N/A
BMPR2	ENST00000374574.2	bone morphogenetic protein receptor, type II (serine/threonine kinase)	287	1	1	0	0	4	0	3	1	0	hsa-miR-494-3p	-0.12	-0.38	N/A	2007, 2009, 2011
BCKDHB	ENST00000545529.1	branched chain keto acid dehydrogenase E1, beta polypeptide	143	1	0	1	0	2	1	0	1	0	hsa-miR-494-3p	-0.12	-0.13	N/A
MMGT1	ENST00000305963.2	membrane magnesium transporter 1	113	1	0	1	0	1	0	0	1	2	hsa-miR-494-3p	-0.12	-0.16	N/A	2007, 2011
SLC7A2	ENST00000494857.1	solute carrier family 7 (cationic amino acid transporter, y+ system), member 2	1233	1	0	1	0	1	0	1	0	3	hsa-miR-494-3p	-0.12	-0.12	N/A	2009, 2011
GRIK3	ENST00000373091.3	glutamate receptor, ionotropic, kainate 3	7	1	0	1	0	0	0	0	0	0	hsa-miR-494-3p	-0.11	-0.11	N/A	2009, 2011
IARS	ENST00000375629.3	isoleucyl-tRNA synthetase	65	1	0	1	0	0	0	0	0	1	hsa-miR-494-3p	-0.11	-0.11	N/A
H3F3B	ENST00000591890.1	H3 histone, family 3B (H3.3B)	336	1	0	1	0	0	0	0	0	0	hsa-miR-494-3p	-0.11	-0.13	N/A	2007, 2009, 2011
CDS1	ENST00000295887.5	CDP-diacylglycerol synthase (phosphatidate cytidylyltransferase) 1	720	1	0	1	0	0	0	0	0	1	hsa-miR-494-3p	-0.11	-0.11	N/A	2009, 2011
ZNF770	ENST00000356321.4	zinc finger protein 770	52	1	0	0	1	1	0	1	0	1	hsa-miR-494-3p	-0.11	-0.15	N/A	2007, 2009, 2011
DCP2	ENST00000389063.2	decapping mRNA 2	155	1	0	1	0	2	1	0	1	3	hsa-miR-494-3p	-0.11	-0.18	N/A	2007, 2009, 2011
TRIM44	ENST00000299413.5	tripartite motif containing 44	4203	1	1	0	0	4	0	1	3	1	hsa-miR-494-3p	-0.11	-0.14	N/A
RTKN2	ENST00000373789.3	rhotekin 2	192	1	1	0	0	1	0	0	1	3	hsa-miR-494-3p	-0.11	-0.11	N/A	2011
AGO1	ENST00000373204.4	argonaute RISC catalytic component 1	402	1	1	0	0	4	1	1	2	3	hsa-miR-494-3p	-0.11	-0.19	N/A	2009, 2011
NSG2	ENST00000303177.3	Neuron-specific protein family member 2	5	1	0	1	0	1	1	0	0	1	hsa-miR-494-3p	-0.11	-0.11	N/A	2007, 2009, 2011
SSX2IP	ENST00000342203.3	synovial sarcoma, X breakpoint 2 interacting protein	197	1	0	1	0	1	0	1	0	2	hsa-miR-494-3p	-0.11	-0.22	N/A	2007, 2009, 2011
ILDR1	ENST00000273691.3	immunoglobulin-like domain containing receptor 1	5	1	1	0	0	0	0	0	0	0	hsa-miR-494-3p	-0.11	-0.11	N/A	2009, 2011
SPATA5	ENST00000274008.4	spermatogenesis associated 5	168	1	1	0	0	1	0	1	0	1	hsa-miR-494-3p	-0.11	-0.12	N/A	2011
SAP18	ENST00000382533.4	Sin3A-associated protein, 18kDa	1543	1	1	0	0	0	0	0	0	1	hsa-miR-494-3p	-0.1	-0.32	N/A	2009, 2011
PTPN14	ENST00000366956.5	protein tyrosine phosphatase, non-receptor type 14	301	1	1	0	0	5	0	1	4	5	hsa-miR-494-3p	-0.1	-0.12	N/A	2011
DCLK1	ENST00000379892.4	doublecortin-like kinase 1	9	1	1	0	0	1	0	0	1	1	hsa-miR-494-3p	-0.1	-0.23	N/A
C4orf29	ENST00000388795.5	chromosome 4 open reading frame 29	67	1	0	1	0	1	1	0	0	0	hsa-miR-494-3p	-0.1	-0.22	N/A
USP47	ENST00000339865.5	ubiquitin specific peptidase 47	665	1	1	0	0	2	0	1	1	2	hsa-miR-494-3p	-0.1	-0.14	N/A
UNC45B	ENST00000268876.5	unc-45 homolog B (C. elegans)	5	1	1	0	0	4	1	1	2	1	hsa-miR-494-3p	-0.1	-0.1	N/A	2009, 2011
ESRRG	ENST00000361525.3	estrogen-related receptor gamma	5	1	1	0	0	1	0	0	1	1	hsa-miR-494-3p	-0.1	-0.1	N/A	2009, 2011
CCNY	ENST00000374706.1	cyclin Y	672	1	0	1	0	1	0	0	1	1	hsa-miR-494-3p	-0.1	-0.12	N/A	2011
ZBTB20	ENST00000462705.1	zinc finger and BTB domain containing 20	5	2	0	1	1	10	1	1	8	17	hsa-miR-494-3p	-0.1	-2.21	N/A
HS3ST3B1	ENST00000360954.2	heparan sulfate (glucosamine) 3-O-sulfotransferase 3B1	1489	1	0	1	0	0	0	0	0	3	hsa-miR-494-3p	-0.1	-0.1	N/A
RBM39	ENST00000253363.6	RNA binding motif protein 39	182	1	1	0	0	0	0	0	0	0	hsa-miR-494-3p	-0.1	-0.22	N/A	2007, 2009, 2011
LIF	ENST00000403987.3	leukemia inhibitory factor	55	1	1	0	0	0	0	0	0	1	hsa-miR-494-3p	-0.1	-0.11	N/A	2007, 2009, 2011
FGF7	ENST00000267843.4	fibroblast growth factor 7	5	1	0	0	1	1	0	1	0	1	hsa-miR-494-3p	-0.1	-0.1	N/A	2007, 2009, 2011
YIPF6	ENST00000462683.1	Yip1 domain family, member 6	888	1	1	0	0	0	0	0	0	2	hsa-miR-494-3p	-0.1	-0.15	N/A	2011
RPRD1A	ENST00000399022.4	regulation of nuclear pre-mRNA domain containing 1A	333	1	0	1	0	1	0	0	1	1	hsa-miR-494-3p	-0.1	-0.14	N/A	2009, 2011
LMOD3	ENST00000420581.2	leiomodin 3 (fetal)	5	1	1	0	0	0	0	0	0	0	hsa-miR-494-3p	-0.1	-0.1	N/A
KCNK1	ENST00000366621.3	potassium channel, subfamily K, member 1	410	1	0	1	0	2	0	1	1	1	hsa-miR-494-3p	-0.1	-0.27	N/A
MYO10	ENST00000513610.1	myosin X	3866	1	0	0	1	2	0	0	2	1	hsa-miR-494-3p	-0.1	-0.12	N/A
SHROOM3	ENST00000296043.6	shroom family member 3	2841	1	1	0	0	1	1	0	0	2	hsa-miR-494-3p	-0.09	-0.11	N/A	2009, 2011
ACTR3	ENST00000263238.2	ARP3 actin-related protein 3 homolog (yeast)	816	1	0	0	1	0	0	0	0	3	hsa-miR-494-3p	-0.09	-0.1	N/A	2007
LRRC4C	ENST00000278198.2	leucine rich repeat containing 4C	5	1	0	0	1	0	0	0	0	1	hsa-miR-494-3p	-0.09	-0.1	N/A	2007, 2009
NAALADL2	ENST00000454872.1	N-acetylated alpha-linked acidic dipeptidase-like 2	5	1	0	1	0	1	0	1	0	1	hsa-miR-494-3p	-0.09	-0.09	N/A	2007, 2009, 2011
SLC9A3R2	ENST00000424542.2	solute carrier family 9, subfamily A (NHE3, cation proton antiporter 3), member 3 regulator 2	432	1	0	1	0	0	0	0	0	0	hsa-miR-494-3p	-0.09	-0.1	N/A	2009, 2011
ZNF281	ENST00000294740.3	zinc finger protein 281	595	2	1	1	0	0	0	0	0	1	hsa-miR-494-3p	-0.09	-0.13	N/A	2007, 2009, 2011
C16orf72	ENST00000327827.7	chromosome 16 open reading frame 72	379	2	1	1	0	0	0	0	0	0	hsa-miR-494-3p	-0.09	-0.19	N/A	2007, 2009, 2011
DIRAS2	ENST00000375765.3	DIRAS family, GTP-binding RAS-like 2	5	1	0	0	1	1	0	0	1	2	hsa-miR-494-3p	-0.09	-0.09	N/A	2011
C9	ENST00000263408.4	complement component 9	5	1	0	1	0	0	0	0	0	0	hsa-miR-494-3p	-0.09	-0.09	N/A	2011
CCNT1	ENST00000261900.3	cyclin T1	86	1	0	1	0	2	0	1	1	3	hsa-miR-494-3p	-0.09	-0.14	N/A
MTUS1	ENST00000381869.3	microtubule associated tumor suppressor 1	215	1	1	0	0	0	0	0	0	0	hsa-miR-494-3p	-0.09	-0.09	N/A
ZNF704	ENST00000327835.3	zinc finger protein 704	124	1	0	1	0	2	0	1	1	3	hsa-miR-494-3p	-0.09	-0.28	N/A	2011
UBXN2A	ENST00000309033.4	UBX domain protein 2A	45	1	1	0	0	3	0	1	2	1	hsa-miR-494-3p	-0.09	-0.12	N/A
NPR3	ENST00000265074.8	natriuretic peptide receptor C/guanylate cyclase C (atrionatriuretic peptide receptor C)	517	1	0	1	0	2	0	0	2	3	hsa-miR-494-3p	-0.09	-0.26	N/A	2011
ARHGAP19	ENST00000358531.4	Rho GTPase activating protein 19	1051	1	0	0	1	0	0	0	0	0	hsa-miR-494-3p	-0.09	-0.09	N/A
HAS2	ENST00000303924.4	hyaluronan synthase 2	398	1	0	1	0	0	0	0	0	0	hsa-miR-494-3p	-0.09	-0.1	N/A	2007
DPYSL3	ENST00000398514.3	dihydropyrimidinase-like 3	5209	1	0	1	0	1	0	1	0	3	hsa-miR-494-3p	-0.09	-0.09	N/A	2007, 2009, 2011
XKR9	ENST00000408926.3	XK, Kell blood group complex subunit-related family, member 9	5	1	0	0	1	0	0	0	0	1	hsa-miR-494-3p	-0.09	-0.09	N/A
MACC1	ENST00000400331.5	metastasis associated in colon cancer 1	5	1	1	0	0	3	0	1	2	3	hsa-miR-494-3p	-0.09	-0.09	N/A	2009, 2011
ZNF621	ENST00000339296.5	zinc finger protein 621	39	1	0	1	0	4	0	3	1	1	hsa-miR-494-3p	-0.09	-0.1	N/A
YEATS2	ENST00000305135.5	YEATS domain containing 2	499	1	1	0	0	0	0	0	0	1	hsa-miR-494-3p	-0.09	-0.09	N/A	2009, 2011
LMX1A	ENST00000342310.3	LIM homeobox transcription factor 1, alpha	5	1	0	1	0	0	0	0	0	1	hsa-miR-494-3p	-0.09	-0.09	N/A	2007, 2009, 2011
PCDH10	ENST00000264360.5	protocadherin 10	9	1	1	0	0	3	1	1	1	0	hsa-miR-494-3p	-0.09	-0.11	N/A
FAM63A	ENST00000312210.5	family with sequence similarity 63, member A	915	1	0	0	1	0	0	0	0	0	hsa-miR-494-3p	-0.09	-0.09	N/A
CDCA2	ENST00000330560.3	cell division cycle associated 2	215	1	1	0	0	2	0	1	1	0	hsa-miR-494-3p	-0.09	-0.12	N/A
USB1	ENST00000219281.3	U6 snRNA biogenesis 1	2841	1	1	0	0	1	0	0	1	0	hsa-miR-494-3p	-0.09	-0.09	N/A	2011
SPTSSA	ENST00000298130.4	serine palmitoyltransferase, small subunit A	27	1	0	0	1	0	0	0	0	1	hsa-miR-494-3p	-0.09	-0.12	N/A	2007, 2009, 2011
KNTC1	ENST00000537348.1	kinetochore associated 1	437	1	0	1	0	0	0	0	0	0	hsa-miR-494-3p	-0.09	-0.09	N/A
SOX7	ENST00000304501.1	SRY (sex determining region Y)-box 7	47	1	0	1	0	0	0	0	0	2	hsa-miR-494-3p	-0.09	-0.09	N/A	2011
DLD	ENST00000205402.5	dihydrolipoamide dehydrogenase	1623	1	0	0	1	1	0	0	1	3	hsa-miR-494-3p	-0.09	-0.1	N/A	2009, 2011
MBD5	ENST00000407073.1	methyl-CpG binding domain protein 5	7	1	0	1	0	2	2	0	0	1	hsa-miR-494-3p	-0.08	-0.15	N/A	2007, 2009, 2011
XIAP	ENST00000371199.3	X-linked inhibitor of apoptosis	153	1	0	0	1	0	0	0	0	3	hsa-miR-494-3p	-0.08	-0.13	N/A	2011
DSG2	ENST00000261590.8	desmoglein 2	810	1	1	0	0	2	0	2	0	2	hsa-miR-494-3p	-0.08	-0.09	N/A	2011
AGO3	ENST00000373191.4	argonaute RISC catalytic component 3	198	1	0	1	0	0	0	0	0	7	hsa-miR-494-3p	-0.08	-0.33	N/A	2007, 2009, 2011
FGFR2	ENST00000369061.4	fibroblast growth factor receptor 2	75	1	0	1	0	1	0	0	1	0	hsa-miR-494-3p	-0.08	-0.12	N/A	2007, 2009, 2011
RPP30	ENST00000371703.3	ribonuclease P/MRP 30kDa subunit	582	1	1	0	0	1	0	0	1	0	hsa-miR-494-3p	-0.08	-0.49	N/A
SVEP1	ENST00000401783.2	sushi, von Willebrand factor type A, EGF and pentraxin domain containing 1	154	1	0	1	0	0	0	0	0	0	hsa-miR-494-3p	-0.08	-0.08	N/A
ROCK1	ENST00000399799.2	Rho-associated, coiled-coil containing protein kinase 1	7	2	2	0	0	0	0	0	0	2	hsa-miR-494-3p	-0.08	-0.08	N/A	2007, 2009, 2011
FUT8	ENST00000360689.5	fucosyltransferase 8 (alpha (1,6) fucosyltransferase)	64	1	0	1	0	1	0	0	1	1	hsa-miR-494-3p	-0.08	-0.08	N/A	2007, 2011
BNC2	ENST00000380672.4	basonuclin 2	770	1	0	1	0	2	0	0	2	5	hsa-miR-494-3p	-0.08	-0.32	N/A	2009, 2011
SEMA3A	ENST00000265362.4	sema domain, immunoglobulin domain (Ig), short basic domain, secreted, (semaphorin) 3A	162	2	1	1	0	5	0	2	3	1	hsa-miR-494-3p	-0.08	-0.18	N/A	2009, 2011
CCDC115	ENST00000437688.2	coiled-coil domain containing 115	329	1	0	1	0	0	0	0	0	1	hsa-miR-494-3p	-0.08	-0.08	N/A
SLC22A17	ENST00000354772.3	solute carrier family 22, member 17	271	1	0	0	1	0	0	0	0	0	hsa-miR-494-3p	-0.08	-0.08	N/A	2007, 2009, 2011
GDAP1	ENST00000220822.7	ganglioside induced differentiation associated protein 1	37	1	1	0	0	0	0	0	0	0	hsa-miR-494-3p	-0.08	-0.15	N/A	2011
SYNCRIP	ENST00000355238.6	synaptotagmin binding, cytoplasmic RNA interacting protein	4864	2	2	0	0	0	0	0	0	1	hsa-miR-494-3p	-0.08	-0.09	N/A	2011
KLF7	ENST00000309446.6	Kruppel-like factor 7 (ubiquitous)	737	1	0	0	1	2	0	1	1	2	hsa-miR-494-3p	-0.08	-0.1	N/A
UPF2	ENST00000356352.2	UPF2 regulator of nonsense transcripts homolog (yeast)	5	1	1	0	0	1	0	0	1	1	hsa-miR-494-3p	-0.07	-0.07	N/A
GABPB2	ENST00000368918.3	GA binding protein transcription factor, beta subunit 2	35	1	0	1	0	0	0	0	0	4	hsa-miR-494-3p	-0.07	-0.12	N/A
RANBP6	ENST00000259569.5	RAN binding protein 6	117	1	0	1	0	1	0	0	1	0	hsa-miR-494-3p	-0.07	-0.07	N/A
OSBPL6	ENST00000190611.4	oxysterol binding protein-like 6	85	1	0	1	0	0	0	0	0	1	hsa-miR-494-3p	-0.07	-0.08	N/A	2007, 2009, 2011
RB1CC1	ENST00000025008.5	RB1-inducible coiled-coil 1	621	1	1	0	0	2	0	1	1	0	hsa-miR-494-3p	-0.07	-0.17	N/A
KIT	ENST00000288135.5	v-kit Hardy-Zuckerman 4 feline sarcoma viral oncogene homolog	329	1	0	1	0	0	0	0	0	2	hsa-miR-494-3p	-0.07	-0.07	N/A
TAF4B	ENST00000269142.5	TAF4b RNA polymerase II, TATA box binding protein (TBP)-associated factor, 105kDa	52	1	0	0	1	0	0	0	0	0	hsa-miR-494-3p	-0.07	-0.07	N/A	2009, 2011
KRT85	ENST00000257901.3	keratin 85	5	1	0	0	1	0	0	0	0	0	hsa-miR-494-3p	-0.07	-0.07	N/A	2009, 2011
ARHGEF17	ENST00000263674.3	Rho guanine nucleotide exchange factor (GEF) 17	729	1	0	1	0	1	0	1	0	0	hsa-miR-494-3p	-0.07	-0.07	N/A	2007, 2009, 2011
FYB	ENST00000351578.6	FYN binding protein	5	1	1	0	0	1	0	0	1	0	hsa-miR-494-3p	-0.07	-0.07	N/A
MCTP1	ENST00000515393.1	multiple C2 domains, transmembrane 1	81	1	1	0	0	2	0	0	2	0	hsa-miR-494-3p	-0.07	-0.08	N/A
HSPA12A	ENST00000369209.3	heat shock 70kDa protein 12A	37	1	1	0	0	1	0	0	1	1	hsa-miR-494-3p	-0.07	-0.08	N/A	2009, 2011
CACNA1C	ENST00000399655.1	calcium channel, voltage-dependent, L type, alpha 1C subunit	69	2	0	1	1	0	0	0	0	0	hsa-miR-494-3p	-0.07	-0.08	N/A	2011
SOX7	ENST00000554914.1	Transcription factor SOX-7; Uncharacterized protein; cDNA FLJ58508, highly similar to Transcription factor SOX-7	47	1	0	1	0	0	0	0	0	2	hsa-miR-494-3p	-0.07	-0.09	N/A
TSHZ2	ENST00000371497.5	teashirt zinc finger homeobox 2	351	2	1	1	0	1	0	1	0	4	hsa-miR-494-3p	-0.07	-0.07	N/A	2011
FAM63B	ENST00000559228.1	family with sequence similarity 63, member B	41	1	1	0	0	1	0	0	1	2	hsa-miR-494-3p	-0.07	-0.07	N/A
RNF152	ENST00000312828.3	ring finger protein 152	57	1	0	0	1	2	0	1	1	3	hsa-miR-494-3p	-0.07	-0.11	N/A
ARHGAP5	ENST00000345122.3	Rho GTPase activating protein 5	757	1	1	0	0	4	1	0	3	2	hsa-miR-494-3p	-0.07	-0.09	N/A	2007, 2009, 2011
AK5	ENST00000354567.2	adenylate kinase 5	225	1	1	0	0	1	0	0	1	1	hsa-miR-494-3p	-0.07	-0.25	N/A	2009, 2011
HEPHL1	ENST00000315765.9	hephaestin-like 1	5	1	0	1	0	0	0	0	0	1	hsa-miR-494-3p	-0.07	-0.07	N/A	2009, 2011
SUN1	ENST00000456758.2	Sad1 and UNC84 domain containing 1	376	1	1	0	0	0	0	0	0	0	hsa-miR-494-3p	-0.07	-0.07	N/A
ZNF292	ENST00000369577.3	zinc finger protein 292	230	2	1	1	0	1	0	0	1	1	hsa-miR-494-3p	-0.07	-0.1	N/A	2009, 2011
ATP8A2	ENST00000381655.2	ATPase, aminophospholipid transporter, class I, type 8A, member 2	22	2	1	0	1	1	0	0	1	2	hsa-miR-494-3p	-0.07	-0.08	N/A	2009, 2011
LUC7L3	ENST00000505658.1	LUC7-like 3 (S. cerevisiae)	2970	1	0	1	0	1	0	1	0	2	hsa-miR-494-3p	-0.07	-0.1	N/A	2007, 2009, 2011
CTDSPL2	ENST00000260327.4	CTD (carboxy-terminal domain, RNA polymerase II, polypeptide A) small phosphatase like 2	457	1	0	1	0	0	0	0	0	4	hsa-miR-494-3p	-0.07	-0.13	N/A
GATC	ENST00000551765.1	glutamyl-tRNA(Gln) amidotransferase, subunit C	781	1	1	0	0	0	0	0	0	3	hsa-miR-494-3p	-0.07	-0.11	N/A	2011
PRDM6	ENST00000407847.4	PR domain containing 6	69	1	1	0	0	2	1	0	1	4	hsa-miR-494-3p	-0.07	-0.07	N/A
PHF8	ENST00000338946.6	PHD finger protein 8	85	1	1	0	0	0	0	0	0	3	hsa-miR-494-3p	-0.06	-0.08	N/A	2007, 2009, 2011
TRPS1	ENST00000395715.3	trichorhinophalangeal syndrome I	94	1	1	0	0	2	1	0	1	1	hsa-miR-494-3p	-0.06	-0.07	N/A	2007, 2009, 2011
RAD51D	ENST00000345365.6	RAD51 paralog D	73	1	0	1	0	1	0	0	1	0	hsa-miR-494-3p	-0.06	-0.12	N/A
HOXB5	ENST00000239151.5	homeobox B5	55	1	0	1	0	0	0	0	0	1	hsa-miR-494-3p	-0.06	-0.09	N/A	2007
APC	ENST00000457016.1	adenomatous polyposis coli	794	1	0	0	1	2	0	1	1	0	hsa-miR-494-3p	-0.06	-0.1	N/A	2011
EN2	ENST00000297375.4	engrailed homeobox 2	86	1	0	1	0	0	0	0	0	1	hsa-miR-494-3p	-0.06	-0.12	N/A	2009, 2011
HIF1A	ENST00000323441.6	hypoxia inducible factor 1, alpha subunit (basic helix-loop-helix transcription factor)	1955	1	0	1	0	0	0	0	0	1	hsa-miR-494-3p	-0.06	-0.1	N/A
F11R	ENST00000368026.6	F11 receptor	2844	1	1	0	0	1	0	1	0	3	hsa-miR-494-3p	-0.06	-0.12	N/A	2009, 2011
ZBTB10	ENST00000430430.1	zinc finger and BTB domain containing 10	113	1	0	0	1	3	0	2	1	1	hsa-miR-494-3p	-0.06	-0.09	N/A
ELF2	ENST00000394235.2	E74-like factor 2 (ets domain transcription factor)	26	2	1	0	1	1	0	0	1	0	hsa-miR-494-3p	-0.06	-0.07	N/A	2007, 2009, 2011
PAWR	ENST00000328827.4	PRKC, apoptosis, WT1, regulator	1872	1	1	0	0	0	0	0	0	5	hsa-miR-494-3p	-0.06	-0.6	N/A
TRERF1	ENST00000541110.1	transcriptional regulating factor 1	52	2	0	1	1	1	0	0	1	1	hsa-miR-494-3p	-0.06	-0.07	N/A	2011
TMEM170A	ENST00000357613.4	transmembrane protein 170A	70	1	0	0	1	0	0	0	0	2	hsa-miR-494-3p	-0.06	-0.1	N/A
CNOT7	ENST00000361272.4	CCR4-NOT transcription complex, subunit 7	415	1	0	0	1	2	0	1	1	3	hsa-miR-494-3p	-0.06	-0.22	N/A
RPP14	ENST00000445193.3	ribonuclease P/MRP 14kDa subunit	1612	1	1	0	0	1	1	0	0	2	hsa-miR-494-3p	-0.06	-0.21	N/A
HTRA1	ENST00000368984.3	HtrA serine peptidase 1	1012	1	0	1	0	0	0	0	0	0	hsa-miR-494-3p	-0.06	-0.06	N/A	2007
ANKRD50	ENST00000504087.1	ankyrin repeat domain 50	152	1	1	0	0	3	1	1	1	3	hsa-miR-494-3p	-0.06	-0.13	N/A	2007, 2009, 2011
CAND1	ENST00000545606.1	cullin-associated and neddylation-dissociated 1	1568	1	0	1	0	1	0	0	1	1	hsa-miR-494-3p	-0.06	-0.25	N/A
ZC3H12B	ENST00000338957.4	zinc finger CCCH-type containing 12B	29	1	0	1	0	2	1	0	1	3	hsa-miR-494-3p	-0.06	-0.06	N/A	2007, 2009, 2011
PLEKHA2	ENST00000420274.1	pleckstrin homology domain containing, family A (phosphoinositide binding specific) member 2	3303	1	1	0	0	2	0	1	1	2	hsa-miR-494-3p	-0.06	-0.06	N/A	2011
DCAF7	ENST00000310827.4	DDB1 and CUL4 associated factor 7	3289	1	0	0	1	1	0	1	0	3	hsa-miR-494-3p	-0.06	-0.06	N/A	2007, 2009, 2011
PPP4R1L	ENST00000334187.8	protein phosphatase 4, regulatory subunit 1-like	27	1	0	1	0	1	0	1	0	4	hsa-miR-494-3p	-0.06	-0.08	N/A
FBXO9	ENST00000244426.6	F-box protein 9	904	1	0	1	0	1	0	0	1	0	hsa-miR-494-3p	-0.06	-0.21	N/A
PPP1R3E	ENST00000452015.4	protein phosphatase 1, regulatory subunit 3E	77	1	1	0	0	0	0	0	0	1	hsa-miR-494-3p	-0.06	-0.09	N/A
SAMD1	ENST00000533683.2	sterile alpha motif domain containing 1	12	1	0	1	0	0	0	0	0	0	hsa-miR-494-3p	-0.06	-0.06	N/A
MBTPS2	ENST00000379484.5	membrane-bound transcription factor peptidase, site 2	1711	1	0	1	0	0	0	0	0	2	hsa-miR-494-3p	-0.06	-0.06	N/A
MPLKIP	ENST00000306984.6	M-phase specific PLK1 interacting protein	32	1	0	1	0	1	0	0	1	2	hsa-miR-494-3p	-0.06	-0.12	N/A
TANC2	ENST00000424789.2	tetratricopeptide repeat, ankyrin repeat and coiled-coil containing 2	155	1	0	1	0	2	1	0	1	3	hsa-miR-494-3p	-0.06	-0.06	N/A	2011
GK5	ENST00000392993.2	glycerol kinase 5 (putative)	73	1	0	1	0	0	0	0	0	1	hsa-miR-494-3p	-0.06	-0.17	N/A	2011
ZFHX3	ENST00000268489.5	zinc finger homeobox 3	57	2	1	1	0	2	0	0	2	3	hsa-miR-494-3p	-0.06	-0.07	N/A	2007, 2009, 2011
TACC1	ENST00000330691.6	transforming, acidic coiled-coil containing protein 1	186	1	1	0	0	1	0	1	0	0	hsa-miR-494-3p	-0.06	-0.21	N/A	2007, 2009, 2011
ULK2	ENST00000395544.4	unc-51 like autophagy activating kinase 2	489	1	0	1	0	1	0	0	1	2	hsa-miR-494-3p	-0.06	-0.16	N/A	2011
WNT2B	ENST00000369686.5	wingless-type MMTV integration site family, member 2B	5	2	1	1	0	0	0	0	0	1	hsa-miR-494-3p	-0.06	-0.06	N/A
TRPM3	ENST00000377111.2	transient receptor potential cation channel, subfamily M, member 3	11	1	1	0	0	0	0	0	0	4	hsa-miR-494-3p	-0.06	-0.1	N/A
CAMK2D	ENST00000296402.5	calcium/calmodulin-dependent protein kinase II delta	938	1	0	1	0	1	0	1	0	1	hsa-miR-494-3p	-0.06	-0.1	N/A	2007, 2009, 2011
AL021546.6	ENST00000551806.1	Glutamyl-tRNA(Gln) amidotransferase subunit C, mitochondrial	781	1	1	0	0	0	0	0	0	3	hsa-miR-494-3p	-0.06	-0.1	N/A
USP48	ENST00000400301.1	ubiquitin specific peptidase 48	3036	1	0	1	0	0	0	0	0	1	hsa-miR-494-3p	-0.06	-0.08	N/A	2009
TTC39C	ENST00000540918.2	tetratricopeptide repeat domain 39C	494	1	1	0	0	0	0	0	0	1	hsa-miR-494-3p	-0.06	-0.09	N/A	2011
PIP4K2B	ENST00000269554.3	phosphatidylinositol-5-phosphate 4-kinase, type II, beta	148	1	0	0	1	0	0	0	0	1	hsa-miR-494-3p	-0.05	-0.07	N/A	2011
SLC25A16	ENST00000609923.1	solute carrier family 25 (mitochondrial carrier; Graves disease autoantigen), member 16	206	1	0	1	0	0	0	0	0	1	hsa-miR-494-3p	-0.05	-0.15	N/A	2007
CACYBP	ENST00000367681.2	calcyclin binding protein	374	1	0	1	0	0	0	0	0	1	hsa-miR-494-3p	-0.05	-0.07	N/A
NFIB	ENST00000397575.3	nuclear factor I/B	1149	1	1	0	0	2	0	1	1	5	hsa-miR-494-3p	-0.05	-0.1	N/A	2007, 2009, 2011
ZZZ3	ENST00000370801.3	zinc finger, ZZ-type containing 3	338	1	0	1	0	0	0	0	0	3	hsa-miR-494-3p	-0.05	-0.06	N/A	2007, 2009, 2011
PFDN4	ENST00000371419.2	prefoldin subunit 4	4331	1	0	1	0	0	0	0	0	1	hsa-miR-494-3p	-0.05	-0.33	N/A	2009, 2011
CELF1	ENST00000395290.2	CUGBP, Elav-like family member 1	153	1	0	1	0	2	0	0	2	6	hsa-miR-494-3p	-0.05	-0.07	N/A	2011
NPAS2	ENST00000335681.5	neuronal PAS domain protein 2	559	1	0	1	0	0	0	0	0	1	hsa-miR-494-3p	-0.05	-0.07	N/A	2009, 2011
SNTN	ENST00000496807.1	sentan, cilia apical structure protein	5	1	0	1	0	0	0	0	0	1	hsa-miR-494-3p	-0.05	-0.05	N/A
GLIS3	ENST00000324333.10	GLIS family zinc finger 3	47	1	1	0	0	0	0	0	0	2	hsa-miR-494-3p	-0.05	-0.05	N/A	2007, 2009, 2011
GHR	ENST00000230882.4	growth hormone receptor	102	1	0	0	1	1	0	1	0	1	hsa-miR-494-3p	-0.05	-0.07	N/A
VPS26B	ENST00000281187.5	vacuolar protein sorting 26 homolog B (S. pombe)	1236	1	0	1	0	0	0	0	0	1	hsa-miR-494-3p	-0.05	-0.06	N/A	2007, 2009, 2011
SAR1B	ENST00000402673.2	SAR1 homolog B (S. cerevisiae)	1404	2	1	1	0	3	0	0	3	4	hsa-miR-494-3p	-0.05	-0.47	N/A	2011
SMARCE1	ENST00000377808.4	SWI/SNF related, matrix associated, actin dependent regulator of chromatin, subfamily e, member 1	252	2	0	2	0	1	0	1	0	2	hsa-miR-494-3p	-0.05	-0.22	N/A	2007, 2009, 2011
PYGO1	ENST00000302000.6	pygopus homolog 1 (Drosophila)	104	2	0	1	1	1	1	0	0	2	hsa-miR-494-3p	-0.05	-0.18	N/A
GPR158	ENST00000376351.3	G protein-coupled receptor 158	5	1	1	0	0	2	0	0	2	0	hsa-miR-494-3p	-0.05	-0.05	N/A	2011
ASXL3	ENST00000269197.5	additional sex combs like 3 (Drosophila)	65	1	1	0	0	1	0	1	0	1	hsa-miR-494-3p	-0.05	-0.05	N/A
GTF2E1	ENST00000283875.5	general transcription factor IIE, polypeptide 1, alpha 56kDa	218	1	1	0	0	0	0	0	0	0	hsa-miR-494-3p	-0.05	-0.05	N/A	2009, 2011
TNIK	ENST00000436636.2	TRAF2 and NCK interacting kinase	106	1	0	1	0	2	0	0	2	3	hsa-miR-494-3p	-0.05	-0.09	N/A
ERO1LB	ENST00000354619.5	ERO1-like beta (S. cerevisiae)	478	1	0	1	0	2	0	1	1	3	hsa-miR-494-3p	-0.05	-0.13	N/A	2011
KIAA1244	ENST00000251691.4	KIAA1244	169	1	0	1	0	1	0	1	0	7	hsa-miR-494-3p	-0.05	-0.06	N/A
NETO2	ENST00000562435.1	neuropilin (NRP) and tolloid (TLL)-like 2	723	1	1	0	0	1	0	1	0	2	hsa-miR-494-3p	-0.05	-0.09	N/A
ASXL2	ENST00000435504.4	additional sex combs like 2 (Drosophila)	139	2	1	1	0	2	0	0	2	3	hsa-miR-494-3p	-0.05	-0.07	N/A
DHX33	ENST00000225296.3	DEAH (Asp-Glu-Ala-His) box polypeptide 33	724	2	1	1	0	0	0	0	0	1	hsa-miR-494-3p	-0.05	-0.05	N/A	2011
ZBTB43	ENST00000449886.1	zinc finger and BTB domain containing 43	396	1	0	1	0	1	0	0	1	1	hsa-miR-494-3p	-0.05	-0.05	N/A	2011
GIPC2	ENST00000370759.3	GIPC PDZ domain containing family, member 2	16	1	1	0	0	0	0	0	0	0	hsa-miR-494-3p	-0.05	-0.15	N/A
IRAK3	ENST00000261233.4	interleukin-1 receptor-associated kinase 3	13	1	1	0	0	0	0	0	0	2	hsa-miR-494-3p	-0.05	-0.11	N/A	2011
MGA	ENST00000219905.7	MGA, MAX dimerization protein	250	1	0	1	0	1	1	0	0	2	hsa-miR-494-3p	-0.05	-0.05	N/A	2007, 2009, 2011
PEX26	ENST00000329627.7	peroxisomal biogenesis factor 26	157	1	1	0	0	8	0	3	5	5	hsa-miR-494-3p	-0.05	-0.15	N/A
PSD3	ENST00000327040.8	pleckstrin and Sec7 domain containing 3	133	1	1	0	0	1	0	1	0	0	hsa-miR-494-3p	-0.05	-0.05	N/A	2011
RAB2B	ENST00000397762.1	RAB2B, member RAS oncogene family	171	1	0	0	1	1	0	0	1	0	hsa-miR-494-3p	-0.05	-0.05	N/A
SMARCA5	ENST00000283131.3	SWI/SNF related, matrix associated, actin dependent regulator of chromatin, subfamily a, member 5	478	1	0	0	1	1	0	0	1	1	hsa-miR-494-3p	-0.05	-0.06	N/A	2011
PGK1	ENST00000373316.4	phosphoglycerate kinase 1	7680	2	0	1	1	3	0	1	2	1	hsa-miR-494-3p	-0.05	-0.14	N/A
ACP1	ENST00000272067.6	acid phosphatase 1, soluble	499	1	0	1	0	0	0	0	0	1	hsa-miR-494-3p	-0.05	-0.19	N/A
ADAM10	ENST00000260408.3	ADAM metallopeptidase domain 10	385	1	0	1	0	0	0	0	0	1	hsa-miR-494-3p	-0.04	-0.05	N/A	2007, 2011
CRISPLD1	ENST00000262207.4	cysteine-rich secretory protein LCCL domain containing 1	358	1	1	0	0	0	0	0	0	1	hsa-miR-494-3p	-0.04	-0.16	N/A	2009, 2011
MCC	ENST00000302475.4	mutated in colorectal cancers	115	1	0	1	0	0	0	0	0	3	hsa-miR-494-3p	-0.04	-0.07	N/A	2009, 2011
ZNF623	ENST00000501748.2	zinc finger protein 623	247	1	1	0	0	1	0	0	1	2	hsa-miR-494-3p	-0.04	-0.05	N/A	2011
PPARGC1A	ENST00000264867.2	peroxisome proliferator-activated receptor gamma, coactivator 1 alpha	19	1	1	0	0	0	0	0	0	1	hsa-miR-494-3p	-0.04	-0.13	N/A	2007, 2009, 2011
EIF3M	ENST00000531120.1	eukaryotic translation initiation factor 3, subunit M	218	1	0	1	0	0	0	0	0	2	hsa-miR-494-3p	-0.04	-0.09	N/A
RORA	ENST00000335670.6	RAR-related orphan receptor A	102	1	0	1	0	3	0	0	3	6	hsa-miR-494-3p	-0.04	-0.05	N/A	2011
MTDH	ENST00000336273.3	metadherin	5192	2	1	0	1	1	0	0	1	1	hsa-miR-494-3p	-0.04	-0.07	N/A	2007, 2009, 2011
MEGF9	ENST00000373930.3	multiple EGF-like-domains 9	689	2	0	2	0	1	0	0	1	2	hsa-miR-494-3p	-0.04	-0.09	N/A	2009, 2011
UBQLN1	ENST00000376395.4	ubiquilin 1	471	1	1	0	0	0	0	0	0	1	hsa-miR-494-3p	-0.04	-0.05	N/A
ECD	ENST00000372979.4	ecdysoneless homolog (Drosophila)	179	1	0	1	0	0	0	0	0	0	hsa-miR-494-3p	-0.04	-0.17	N/A
RASGRF1	ENST00000558480.2	Ras protein-specific guanine nucleotide-releasing factor 1	5	1	0	1	0	1	0	0	1	1	hsa-miR-494-3p	-0.04	-0.04	N/A	2011
NEGR1	ENST00000357731.5	neuronal growth regulator 1	28	1	0	0	1	0	0	0	0	4	hsa-miR-494-3p	-0.04	-0.06	N/A	2007
SLC38A2	ENST00000256689.5	solute carrier family 38, member 2	696	1	1	0	0	0	0	0	0	2	hsa-miR-494-3p	-0.04	-0.08	N/A	2011
BMPR1A	ENST00000372037.3	bone morphogenetic protein receptor, type IA	125	1	0	1	0	2	1	1	0	4	hsa-miR-494-3p	-0.04	-0.12	N/A
WDR37	ENST00000358220.1	WD repeat domain 37	107	1	0	1	0	2	2	0	0	3	hsa-miR-494-3p	-0.04	-0.1	N/A	2009, 2011
NFE2L1	ENST00000585291.1	nuclear factor, erythroid 2-like 1	1605	1	0	0	1	2	2	0	0	0	hsa-miR-494-3p	-0.04	-0.07	N/A
ADCY6	ENST00000357869.3	adenylate cyclase 6	6	1	0	1	0	1	0	1	0	0	hsa-miR-494-3p	-0.04	-0.04	N/A	2009, 2011
ZFHX4	ENST00000521891.2	zinc finger homeobox 4	194	1	1	0	0	1	0	0	1	2	hsa-miR-494-3p	-0.04	-0.04	N/A	2007, 2009, 2011
WASL	ENST00000223023.4	Wiskott-Aldrich syndrome-like	230	1	1	0	0	2	0	0	2	1	hsa-miR-494-3p	-0.04	-0.05	N/A
ARHGAP26	ENST00000378004.3	Rho GTPase activating protein 26	131	1	0	1	0	1	0	0	1	3	hsa-miR-494-3p	-0.04	-0.04	N/A	2009, 2011
LRTM2	ENST00000543818.1	leucine-rich repeats and transmembrane domains 2	5	1	0	0	1	0	0	0	0	0	hsa-miR-494-3p	-0.04	-0.04	N/A	2009, 2011
MAPK10	ENST00000395169.3	mitogen-activated protein kinase 10	5	1	1	0	0	0	0	0	0	0	hsa-miR-494-3p	-0.04	-0.04	N/A
RP11-195F19.5	ENST00000416454.1	HCG2040265, isoform CRA_a; Uncharacterized protein; cDNA FLJ50015	18	1	1	0	0	0	0	0	0	0	hsa-miR-494-3p	-0.04	-0.32	N/A
SMAD9	ENST00000399275.2	SMAD family member 9	62	1	1	0	0	1	0	0	1	1	hsa-miR-494-3p	-0.04	-0.04	N/A	2011
SZRD1	ENST00000401089.3	SUZ RNA binding domain containing 1	137	1	0	1	0	0	0	0	0	0	hsa-miR-494-3p	-0.04	-0.07	N/A	2007, 2009, 2011
PDGFRA	ENST00000257290.5	platelet-derived growth factor receptor, alpha polypeptide	39	1	0	1	0	0	0	0	0	2	hsa-miR-494-3p	-0.04	-0.04	N/A	2011
TSC22D2	ENST00000361875.3	TSC22 domain family, member 2	1062	1	0	1	0	0	0	0	0	2	hsa-miR-494-3p	-0.04	-0.04	N/A
KIAA2022	ENST00000055682.6	KIAA2022	5	1	1	0	0	0	0	0	0	2	hsa-miR-494-3p	-0.04	-0.04	N/A	2007, 2009, 2011
RTF1	ENST00000389629.4	Rtf1, Paf1/RNA polymerase II complex component, homolog (S. cerevisiae)	1869	1	0	0	1	1	1	0	0	0	hsa-miR-494-3p	-0.04	-0.04	N/A	2007, 2011
IGF2BP1	ENST00000290341.3	insulin-like growth factor 2 mRNA binding protein 1	460	1	1	0	0	3	0	0	3	1	hsa-miR-494-3p	-0.04	-0.06	N/A	2007, 2009, 2011
PDGFA	ENST00000354513.5	platelet-derived growth factor alpha polypeptide	25	1	0	1	0	0	0	0	0	2	hsa-miR-494-3p	-0.04	-0.21	N/A
GRINA	ENST00000313269.5	glutamate receptor, ionotropic, N-methyl D-aspartate-associated protein 1 (glutamate binding)	5637	1	1	0	0	0	0	0	0	1	hsa-miR-494-3p	-0.04	-0.04	N/A	2011
DSEL	ENST00000310045.7	dermatan sulfate epimerase-like	26	1	1	0	0	0	0	0	0	3	hsa-miR-494-3p	-0.04	-0.05	N/A	2011
CTDSP1	ENST00000273062.2	CTD (carboxy-terminal domain, RNA polymerase II, polypeptide A) small phosphatase 1	1299	1	0	1	0	0	0	0	0	1	hsa-miR-494-3p	-0.04	-0.04	N/A
APLN	ENST00000307484.6	apelin	48	1	1	0	0	0	0	0	0	0	hsa-miR-494-3p	-0.04	-0.38	N/A	2011
YY1	ENST00000262238.4	YY1 transcription factor	1803	1	0	1	0	1	0	1	0	1	hsa-miR-494-3p	-0.04	-0.05	N/A
OTUD4	ENST00000454497.2	OTU domain containing 4	18	1	0	0	1	1	0	1	0	3	hsa-miR-494-3p	-0.04	-0.04	N/A	2007, 2009
GRM1	ENST00000392299.2	glutamate receptor, metabotropic 1	5	1	0	1	0	0	0	0	0	0	hsa-miR-494-3p	-0.04	-0.04	N/A
CCND2	ENST00000261254.3	cyclin D2	66	1	1	0	0	1	0	0	1	1	hsa-miR-494-3p	-0.03	-0.04	N/A	2007, 2009, 2011
ATRX	ENST00000373344.5	alpha thalassemia/mental retardation syndrome X-linked	77	1	1	0	0	2	0	0	2	3	hsa-miR-494-3p	-0.03	-0.05	N/A	2007, 2009, 2011
GMEB1	ENST00000373816.1	glucocorticoid modulatory element binding protein 1	154	2	0	2	0	0	0	0	0	0	hsa-miR-494-3p	-0.03	-0.04	N/A
DCBLD2	ENST00000326840.6	discoidin, CUB and LCCL domain containing 2	798	1	1	0	0	1	0	0	1	1	hsa-miR-494-3p	-0.03	-0.04	N/A	2007, 2009, 2011
KLF11	ENST00000305883.1	Kruppel-like factor 11	42	1	1	0	0	1	0	1	0	0	hsa-miR-494-3p	-0.03	-0.2	N/A	2009, 2011
ZNF641	ENST00000301042.3	zinc finger protein 641	87	1	0	0	1	1	1	0	0	8	hsa-miR-494-3p	-0.03	-0.04	N/A
IGF1	ENST00000337514.6	insulin-like growth factor 1 (somatomedin C)	19	1	1	0	0	1	0	0	1	3	hsa-miR-494-3p	-0.03	-0.42	N/A
KIAA1045	ENST00000242315.3	KIAA1045	42	1	1	0	0	1	0	1	0	2	hsa-miR-494-3p	-0.03	-0.05	N/A	2009, 2011
SNIP1	ENST00000296215.6	Smad nuclear interacting protein 1	355	1	0	1	0	0	0	0	0	0	hsa-miR-494-3p	-0.03	-0.06	N/A
ARPP19	ENST00000566423.1	cAMP-regulated phosphoprotein, 19kDa	1316	1	0	0	1	0	0	0	0	1	hsa-miR-494-3p	-0.03	-0.04	N/A	2009, 2011
ARHGAP36	ENST00000370922.1	Rho GTPase activating protein 36	5	1	0	1	0	0	0	0	0	1	hsa-miR-494-3p	-0.03	-0.03	N/A	2011
PARP16	ENST00000261888.6	poly (ADP-ribose) polymerase family, member 16	97	1	0	1	0	0	0	0	0	0	hsa-miR-494-3p	-0.03	-0.03	N/A	2011
CBS	ENST00000398158.1	cystathionine-beta-synthase	39	1	1	0	0	0	0	0	0	2	hsa-miR-494-3p	-0.03	-0.03	N/A	2011
MTF1	ENST00000373036.4	metal-regulatory transcription factor 1	98	1	1	0	0	0	0	0	0	1	hsa-miR-494-3p	-0.03	-0.03	N/A	2009, 2011
CCNT2	ENST00000295238.6	cyclin T2	381	1	1	0	0	0	0	0	0	1	hsa-miR-494-3p	-0.03	-0.03	N/A	2009, 2011
CHD1	ENST00000284049.3	chromodomain helicase DNA binding protein 1	35	1	1	0	0	0	0	0	0	1	hsa-miR-494-3p	-0.03	-0.03	N/A	2009, 2011
PLEKHH1	ENST00000329153.5	pleckstrin homology domain containing, family H (with MyTH4 domain) member 1	125	1	1	0	0	0	0	0	0	1	hsa-miR-494-3p	-0.03	-0.03	N/A	2009, 2011
IGDCC4	ENST00000352385.2	immunoglobulin superfamily, DCC subclass, member 4	12	1	1	0	0	0	0	0	0	1	hsa-miR-494-3p	-0.03	-0.03	N/A	2009, 2011
FAM83A	ENST00000518448.1	family with sequence similarity 83, member A	22	1	0	1	0	1	0	0	1	2	hsa-miR-494-3p	-0.03	-0.03	N/A
TBC1D4	ENST00000377636.3	TBC1 domain family, member 4	96	1	1	0	0	0	0	0	0	0	hsa-miR-494-3p	-0.03	-0.03	N/A	2009, 2011
SIPA1L3	ENST00000222345.6	signal-induced proliferation-associated 1 like 3	1578	1	0	1	0	1	0	0	1	0	hsa-miR-494-3p	-0.03	-0.03	N/A	2007, 2009, 2011
PLCB1	ENST00000378641.3	phospholipase C, beta 1 (phosphoinositide-specific)	21	1	0	1	0	1	0	0	1	1	hsa-miR-494-3p	-0.03	-0.03	N/A	2009, 2011
TSC22D1	ENST00000458659.2	TSC22 domain family, member 1	4146	2	0	1	1	1	0	1	0	1	hsa-miR-494-3p	-0.03	-0.05	N/A
SNTB2	ENST00000336278.4	syntrophin, beta 2 (dystrophin-associated protein A1, 59kDa, basic component 2)	254	1	0	1	0	1	0	0	1	0	hsa-miR-494-3p	-0.03	-0.06	N/A
IKZF3	ENST00000346872.3	IKAROS family zinc finger 3 (Aiolos)	7	1	1	0	0	1	0	1	0	2	hsa-miR-494-3p	-0.03	-0.1	N/A
AKT3	ENST00000366539.1	v-akt murine thymoma viral oncogene homolog 3	168	1	1	0	0	1	0	0	1	1	hsa-miR-494-3p	-0.03	-0.04	N/A
ERLIN2	ENST00000276461.5	ER lipid raft associated 2	887	1	0	1	0	0	0	0	0	2	hsa-miR-494-3p	-0.03	-0.04	N/A	2009, 2011
RYBP	ENST00000477973.2	RING1 and YY1 binding protein	342	1	1	0	0	1	0	1	0	2	hsa-miR-494-3p	-0.03	-0.05	N/A
IGF1R	ENST00000268035.6	insulin-like growth factor 1 receptor	561	1	1	0	0	1	0	0	1	3	hsa-miR-494-3p	-0.03	-0.04	N/A	2007, 2009, 2011
NABP1	ENST00000410026.2	nucleic acid binding protein 1	938	1	0	1	0	4	3	0	1	2	hsa-miR-494-3p	-0.03	-0.49	N/A
ATL3	ENST00000398868.3	atlastin GTPase 3	734	1	0	1	0	1	0	0	1	1	hsa-miR-494-3p	-0.03	-0.09	N/A
ELL	ENST00000262809.4	elongation factor RNA polymerase II	250	1	1	0	0	0	0	0	0	1	hsa-miR-494-3p	-0.03	-0.03	N/A
CUL3	ENST00000264414.4	cullin 3	1476	1	1	0	0	2	0	0	2	0	hsa-miR-494-3p	-0.03	-0.17	N/A	2009, 2011
TBL1X	ENST00000407597.2	transducin (beta)-like 1X-linked	125	1	0	0	1	1	0	1	0	2	hsa-miR-494-3p	-0.03	-0.04	N/A	2007, 2009, 2011
KIF2A	ENST00000381103.2	kinesin heavy chain member 2A	905	1	0	0	1	0	0	0	0	0	hsa-miR-494-3p	-0.03	-0.03	N/A	2007
PCSK1	ENST00000311106.3	proprotein convertase subtilisin/kexin type 1	83	2	0	2	0	1	1	0	0	3	hsa-miR-494-3p	-0.03	-0.12	N/A	2007, 2009, 2011
FZD2	ENST00000315323.3	frizzled family receptor 2	807	1	0	1	0	0	0	0	0	1	hsa-miR-494-3p	-0.03	-0.03	N/A	2011
HHIP	ENST00000296575.3	hedgehog interacting protein	65	1	1	0	0	1	0	1	0	1	hsa-miR-494-3p	-0.02	-0.05	N/A	2009, 2011
RNF20	ENST00000389120.3	ring finger protein 20, E3 ubiquitin protein ligase	772	1	0	1	0	0	0	0	0	3	hsa-miR-494-3p	-0.02	-0.03	N/A	2007
RP11-192H23.4	ENST00000534850.1	Uncharacterized protein	22	1	0	1	0	0	0	0	0	1	hsa-miR-494-3p	-0.02	-0.02	N/A
APTX	ENST00000436040.2	aprataxin	310	1	1	0	0	0	0	0	0	2	hsa-miR-494-3p	-0.02	-0.2	N/A
CLPB	ENST00000294053.3	ClpB caseinolytic peptidase B homolog (E. coli)	476	1	0	1	0	3	2	0	1	5	hsa-miR-494-3p	-0.02	-0.09	N/A
HNRNPA3	ENST00000411529.2	heterogeneous nuclear ribonucleoprotein A3	329	1	1	0	0	0	0	0	0	2	hsa-miR-494-3p	-0.02	-0.15	N/A	2009, 2011
STRIP2	ENST00000249344.2	striatin interacting protein 2	87	1	1	0	0	0	0	0	0	1	hsa-miR-494-3p	-0.02	-0.03	N/A	2011
GREM2	ENST00000318160.4	gremlin 2, DAN family BMP antagonist	631	1	0	1	0	0	0	0	0	0	hsa-miR-494-3p	-0.02	-0.02	N/A	2009, 2011
RAP2B	ENST00000323534.2	RAP2B, member of RAS oncogene family	594	1	0	0	1	1	0	0	1	2	hsa-miR-494-3p	-0.02	-0.04	N/A	2011
SPPL3	ENST00000353487.2	signal peptide peptidase like 3	799	1	0	0	1	0	0	0	0	1	hsa-miR-494-3p	-0.02	-0.04	N/A	2011
CDK4	ENST00000312990.6	cyclin-dependent kinase 4	290	1	0	1	0	0	0	0	0	0	hsa-miR-494-3p	-0.02	-0.24	N/A
SLC9A7	ENST00000328306.4	solute carrier family 9, subfamily A (NHE7, cation proton antiporter 7), member 7	147	1	1	0	0	2	0	0	2	1	hsa-miR-494-3p	-0.02	-0.06	N/A
KLHL8	ENST00000273963.5	kelch-like family member 8	266	1	0	1	0	0	0	0	0	2	hsa-miR-494-3p	-0.02	-0.1	N/A
MAP2K6	ENST00000590474.1	mitogen-activated protein kinase kinase 6	235	1	0	1	0	2	0	2	0	2	hsa-miR-494-3p	-0.02	-0.24	N/A
COA4	ENST00000355693.4	cytochrome c oxidase assembly factor 4 homolog (S. cerevisiae)	5127	1	1	0	0	0	0	0	0	0	hsa-miR-494-3p	-0.02	-0.27	N/A
LRP1B	ENST00000389484.3	low density lipoprotein receptor-related protein 1B	26	1	0	1	0	0	0	0	0	0	hsa-miR-494-3p	-0.02	-0.03	N/A	2007, 2009, 2011
ANKRD17	ENST00000358602.4	ankyrin repeat domain 17	1334	1	0	1	0	2	0	1	1	0	hsa-miR-494-3p	-0.02	-0.05	N/A	2011
TYRO3	ENST00000263798.3	TYRO3 protein tyrosine kinase	70	1	0	1	0	0	0	0	0	1	hsa-miR-494-3p	-0.02	-0.02	N/A	2011
GRIK2	ENST00000413795.1	glutamate receptor, ionotropic, kainate 2	28	1	0	1	0	0	0	0	0	0	hsa-miR-494-3p	-0.02	-0.02	N/A	2007, 2009, 2011
SOGA2	ENST00000359865.3	SOGA family member 2	47	1	0	1	0	0	0	0	0	0	hsa-miR-494-3p	-0.02	-0.02	N/A
CDH4	ENST00000360469.5	cadherin 4, type 1, R-cadherin (retinal)	33	1	0	1	0	0	0	0	0	1	hsa-miR-494-3p	-0.02	-0.02	N/A
FOXJ2	ENST00000162391.3	forkhead box J2	9	1	0	1	0	0	0	0	0	0	hsa-miR-494-3p	-0.02	-0.02	N/A	2007, 2009, 2011
ITGA10	ENST00000369304.3	integrin, alpha 10	62	1	0	1	0	0	0	0	0	1	hsa-miR-494-3p	-0.02	-0.02	N/A
PRICKLE2	ENST00000295902.6	prickle homolog 2 (Drosophila)	20	1	0	1	0	0	0	0	0	2	hsa-miR-494-3p	-0.02	-0.02	N/A	2007, 2009, 2011
SHANK3	ENST00000414786.2	SH3 and multiple ankyrin repeat domains 3	5	1	0	1	0	0	0	0	0	0	hsa-miR-494-3p	-0.02	-0.02	N/A
BZRAP1	ENST00000268893.6	benzodiazapine receptor (peripheral) associated protein 1	26	1	0	1	0	0	0	0	0	0	hsa-miR-494-3p	-0.02	-0.02	N/A
ADCY5	ENST00000462833.1	adenylate cyclase 5	25	1	0	1	0	0	0	0	0	1	hsa-miR-494-3p	-0.02	-0.02	N/A	2011
CTIF	ENST00000256413.3	CBP80/20-dependent translation initiation factor	154	1	0	1	0	0	0	0	0	0	hsa-miR-494-3p	-0.02	-0.02	N/A	2011
SGK494	ENST00000301037.5	uncharacterized serine/threonine-protein kinase SgK494	17	1	0	1	0	0	0	0	0	1	hsa-miR-494-3p	-0.02	-0.02	N/A
NFIC	ENST00000589123.1	nuclear factor I/C (CCAAT-binding transcription factor)	26	1	0	1	0	0	0	0	0	3	hsa-miR-494-3p	-0.02	-0.02	N/A
POLR3H	ENST00000396504.2	polymerase (RNA) III (DNA directed) polypeptide H (22.9kD)	216	1	0	1	0	0	0	0	0	2	hsa-miR-494-3p	-0.02	-0.02	N/A
SLC4A4	ENST00000340595.3	solute carrier family 4 (sodium bicarbonate cotransporter), member 4	400	1	0	1	0	0	0	0	0	2	hsa-miR-494-3p	-0.02	-0.02	N/A
SLIT2	ENST00000504154.1	slit homolog 2 (Drosophila)	579	1	0	1	0	0	0	0	0	3	hsa-miR-494-3p	-0.02	-0.02	N/A
PTCHD1	ENST00000379361.4	patched domain containing 1	59	1	0	0	1	4	0	3	1	1	hsa-miR-494-3p	-0.02	-0.12	N/A
SYNE2	ENST00000358025.3	spectrin repeat containing, nuclear envelope 2	27	1	0	1	0	0	0	0	0	0	hsa-miR-494-3p	-0.02	-0.02	N/A	2007
KIF5C	ENST00000435030.1	kinesin family member 5C	19	1	1	0	0	0	0	0	0	0	hsa-miR-494-3p	-0.02	-0.03	N/A
PURB	ENST00000395699.2	purine-rich element binding protein B	497	1	0	1	0	0	0	0	0	4	hsa-miR-494-3p	-0.02	-0.03	N/A	2007, 2009, 2011
RBM23	ENST00000555209.1	RNA binding motif protein 23	1540	1	0	1	0	2	0	2	0	3	hsa-miR-494-3p	-0.02	-0.18	N/A
RPS6KA3	ENST00000379565.3	ribosomal protein S6 kinase, 90kDa, polypeptide 3	769	1	0	0	1	1	0	0	1	2	hsa-miR-494-3p	-0.02	-0.09	N/A	2007
USP31	ENST00000219689.7	ubiquitin specific peptidase 31	214	1	0	1	0	2	0	1	1	5	hsa-miR-494-3p	-0.02	-0.05	N/A	2007, 2009, 2011
STRBP	ENST00000447404.2	spermatid perinuclear RNA binding protein	575	1	1	0	0	1	1	0	0	2	hsa-miR-494-3p	-0.02	-0.17	N/A
RBM48	ENST00000481551.1	RNA binding motif protein 48	220	1	0	0	1	2	0	2	0	2	hsa-miR-494-3p	-0.02	-0.05	N/A
ARHGEF12	ENST00000397843.2	Rho guanine nucleotide exchange factor (GEF) 12	815	1	0	1	0	0	0	0	0	1	hsa-miR-494-3p	-0.02	-0.02	N/A	2007, 2009, 2011
FBXO11	ENST00000402508.1	F-box protein 11	359	1	0	1	0	0	0	0	0	0	hsa-miR-494-3p	-0.02	-0.08	N/A	2007
LANCL2	ENST00000254770.2	LanC lantibiotic synthetase component C-like 2 (bacterial)	237	1	0	1	0	0	0	0	0	0	hsa-miR-494-3p	-0.02	-0.02	N/A	2007, 2009, 2011
HCFC2	ENST00000229330.4	host cell factor C2	46	1	1	0	0	0	0	0	0	0	hsa-miR-494-3p	-0.02	-0.08	N/A
MAT2A	ENST00000306434.3	methionine adenosyltransferase II, alpha	8	1	0	1	0	0	0	0	0	0	hsa-miR-494-3p	-0.02	-0.03	N/A	2011
GAN	ENST00000568107.2	gigaxonin	185	1	0	1	0	0	0	0	0	7	hsa-miR-494-3p	-0.02	-0.05	N/A
SLC35G1	ENST00000371408.3	solute carrier family 35, member G1	227	1	0	1	0	1	0	0	1	0	hsa-miR-494-3p	-0.02	-0.12	N/A
GATAD2B	ENST00000368655.4	GATA zinc finger domain containing 2B	48	1	0	0	1	1	0	0	1	1	hsa-miR-494-3p	-0.02	-0.03	N/A	2011
CEP41	ENST00000223208.5	centrosomal protein 41kDa	346	1	0	1	0	1	0	0	1	1	hsa-miR-494-3p	-0.02	-0.06	N/A
DNAL1	ENST00000553645.2	dynein, axonemal, light chain 1	81	1	1	0	0	1	0	0	1	5	hsa-miR-494-3p	-0.02	-0.19	N/A	2011
CCDC171	ENST00000380701.3	coiled-coil domain containing 171	25	2	0	0	2	0	0	0	0	0	hsa-miR-494-3p	-0.02	-0.02	N/A
SZT2	ENST00000562955.1	seizure threshold 2 homolog (mouse)	123	1	0	1	0	1	0	1	0	1	hsa-miR-494-3p	-0.02	-0.04	N/A	2007
UBTD2	ENST00000393792.2	ubiquitin domain containing 2	297	1	0	1	0	0	0	0	0	0	hsa-miR-494-3p	-0.01	-0.1	N/A
WNT3	ENST00000225512.5	wingless-type MMTV integration site family, member 3	46	1	0	1	0	0	0	0	0	1	hsa-miR-494-3p	-0.01	-0.02	N/A
CTNNA2	ENST00000496558.1	catenin (cadherin-associated protein), alpha 2	5	1	0	0	1	2	1	1	0	1	hsa-miR-494-3p	-0.01	-0.18	N/A
VCAN	ENST00000265077.3	versican	542	1	0	0	1	1	0	1	0	2	hsa-miR-494-3p	-0.01	-0.35	N/A
DMWD	ENST00000377735.3	dystrophia myotonica, WD repeat containing	229	1	0	1	0	0	0	0	0	1	hsa-miR-494-3p	-0.01	-0.07	N/A	2007, 2011
GPR137C	ENST00000321662.6	G protein-coupled receptor 137C	110	1	0	0	1	0	0	0	0	2	hsa-miR-494-3p	-0.01	-0.01	N/A
ZNF793	ENST00000445217.1	zinc finger protein 793	22	1	1	0	0	0	0	0	0	1	hsa-miR-494-3p	-0.01	-0.03	N/A	2009, 2011
WWC2	ENST00000403733.3	WW and C2 domain containing 2	717	1	0	1	0	2	0	0	2	1	hsa-miR-494-3p	-0.01	-0.04	N/A	2007, 2009, 2011
GOSR1	ENST00000225724.5	golgi SNAP receptor complex member 1	668	1	0	1	0	0	0	0	0	3	hsa-miR-494-3p	-0.01	-0.02	N/A	2011
GCA	ENST00000437150.2	grancalcin, EF-hand calcium binding protein	177	1	0	1	0	1	0	1	0	0	hsa-miR-494-3p	-0.01	-0.21	N/A	2011
SETD7	ENST00000274031.3	SET domain containing (lysine methyltransferase) 7	76	1	0	1	0	0	0	0	0	1	hsa-miR-494-3p	-0.01	-0.08	N/A	2007, 2009, 2011
CLASP1	ENST00000409078.3	cytoplasmic linker associated protein 1	210	1	0	0	1	0	0	0	0	1	hsa-miR-494-3p	-0.01	-0.01	N/A	2007, 2009, 2011
SIK2	ENST00000304987.3	salt-inducible kinase 2	378	1	0	1	0	1	0	0	1	1	hsa-miR-494-3p	-0.01	-0.03	N/A
POLR1C	ENST00000372389.3	polymerase (RNA) I polypeptide C, 30kDa	23	1	0	1	0	1	0	0	1	0	hsa-miR-494-3p	-0.01	-0.17	N/A
CA5B	ENST00000454127.2	carbonic anhydrase VB, mitochondrial	245	1	0	1	0	2	0	0	2	0	hsa-miR-494-3p	-0.01	-0.07	N/A
RAB5B	ENST00000553116.1	RAB5B, member RAS oncogene family	14	1	1	0	0	1	0	1	0	1	hsa-miR-494-3p	-0.01	-0.07	N/A
CNKSR3	ENST00000607772.1	CNKSR family member 3	567	1	1	0	0	4	0	3	1	5	hsa-miR-494-3p	-0.01	-0.19	N/A
DHX40	ENST00000251241.4	DEAH (Asp-Glu-Ala-His) box polypeptide 40	538	1	0	0	1	2	0	1	1	0	hsa-miR-494-3p	-0.01	-0.06	N/A
ITGB3BP	ENST00000371092.3	integrin beta 3 binding protein (beta3-endonexin)	1136	1	1	0	0	0	0	0	0	1	hsa-miR-494-3p	-0.01	-0.23	N/A
BTAF1	ENST00000265990.6	BTAF1 RNA polymerase II, B-TFIID transcription factor-associated, 170kDa	917	1	0	0	1	1	0	0	1	0	hsa-miR-494-3p	-0.01	-0.02	N/A
KLHL6	ENST00000341319.3	kelch-like family member 6	5	1	0	0	1	0	0	0	0	2	hsa-miR-494-3p	-0.01	-0.01	N/A	2011
PTPN11	ENST00000351677.2	protein tyrosine phosphatase, non-receptor type 11	52	1	0	0	1	0	0	0	0	0	hsa-miR-494-3p	-0.01	-0.01	N/A	2011
CYFIP2	ENST00000318218.6	cytoplasmic FMR1 interacting protein 2	303	1	0	0	1	0	0	0	0	0	hsa-miR-494-3p	-0.01	-0.01	N/A	2007, 2009, 2011
LDLRAP1	ENST00000374338.4	low density lipoprotein receptor adaptor protein 1	111	1	0	0	1	0	0	0	0	0	hsa-miR-494-3p	-0.01	-0.01	N/A	2011
CD3G	ENST00000532917.1	CD3g molecule, gamma (CD3-TCR complex)	9	1	0	0	1	0	0	0	0	0	hsa-miR-494-3p	-0.01	-0.01	N/A	2011
ORAI3	ENST00000318663.4	ORAI calcium release-activated calcium modulator 3	565	1	0	0	1	0	0	0	0	2	hsa-miR-494-3p	-0.01	-0.01	N/A	2009, 2011
CXCR5	ENST00000292174.4	chemokine (C-X-C motif) receptor 5	5	1	0	0	1	0	0	0	0	1	hsa-miR-494-3p	-0.01	-0.01	N/A	2009, 2011
ZDHHC13	ENST00000446113.2	zinc finger, DHHC-type containing 13	76	1	0	0	1	0	0	0	0	0	hsa-miR-494-3p	-0.01	-0.01	N/A
DPYSL2	ENST00000311151.5	dihydropyrimidinase-like 2	3087	1	0	0	1	1	0	0	1	1	hsa-miR-494-3p	-0.01	-0.02	N/A	2007, 2009, 2011
NCKAP1L	ENST00000293373.6	NCK-associated protein 1-like	5	1	0	0	1	0	0	0	0	0	hsa-miR-494-3p	-0.01	-0.01	N/A
GDNF	ENST00000326524.2	glial cell derived neurotrophic factor	7	1	0	0	1	0	0	0	0	0	hsa-miR-494-3p	-0.01	-0.01	N/A	2011
IMPACT	ENST00000284202.4	impact RWD domain protein	250	1	0	0	1	0	0	0	0	0	hsa-miR-494-3p	-0.01	-0.01	N/A	2009, 2011
RAD54L2	ENST00000409535.2	RAD54-like 2 (S. cerevisiae)	215	1	0	0	1	0	0	0	0	1	hsa-miR-494-3p	-0.01	-0.01	N/A
BRIP1	ENST00000259008.2	BRCA1 interacting protein C-terminal helicase 1	21	1	1	0	0	3	0	2	1	2	hsa-miR-494-3p	-0.01	-0.08	N/A	2011
PTPRB	ENST00000334414.6	protein tyrosine phosphatase, receptor type, B	42	1	0	1	0	0	0	0	0	0	hsa-miR-494-3p	-0.01	-0.08	N/A	2009, 2011
TRAF3	ENST00000560371.1	TNF receptor-associated factor 3	833	1	0	0	1	0	0	0	0	2	hsa-miR-494-3p	-0.01	-0.01	N/A	2011
KDM5B	ENST00000367265.3	lysine (K)-specific demethylase 5B	187	1	1	0	0	3	1	2	0	2	hsa-miR-494-3p	-0.01	-0.1	N/A
ADARB2	ENST00000381312.1	adenosine deaminase, RNA-specific, B2 (non-functional)	9	1	0	1	0	0	0	0	0	4	hsa-miR-494-3p	-0.01	-0.02	N/A	2011
YIPF4	ENST00000238831.4	Yip1 domain family, member 4	3482	1	0	1	0	0	0	0	0	0	hsa-miR-494-3p	-0.01	-0.02	N/A
TMEM255A	ENST00000309720.5	transmembrane protein 255A	113	1	1	0	0	0	0	0	0	0	hsa-miR-494-3p	-0.01	-0.14	N/A	2007, 2009, 2011
CWC15	ENST00000279839.6	CWC15 spliceosome-associated protein homolog (S. cerevisiae)	1765	1	0	1	0	1	0	1	0	1	hsa-miR-494-3p	-0.01	-0.32	N/A
CEP76	ENST00000262127.2	centrosomal protein 76kDa	313	1	0	1	0	0	0	0	0	0	hsa-miR-494-3p	-0.01	-0.02	N/A
BCL2L11	ENST00000393256.3	BCL2-like 11 (apoptosis facilitator)	105	1	0	0	1	0	0	0	0	2	hsa-miR-494-3p	-0.01	-0.01	N/A	2009, 2011
CLUH	ENST00000570628.2	clustered mitochondria (cluA/CLU1) homolog	125	1	0	0	1	0	0	0	0	0	hsa-miR-494-3p	-0.01	-0.01	N/A	2007, 2009, 2011
TBC1D8	ENST00000376840.4	TBC1 domain family, member 8 (with GRAM domain)	47	1	0	0	1	0	0	0	0	1	hsa-miR-494-3p	-0.01	-0.01	N/A	2009, 2011
SCYL3	ENST00000367771.6	SCY1-like 3 (S. cerevisiae)	124	1	0	0	1	0	0	0	0	1	hsa-miR-494-3p	-0.01	-0.01	N/A
FBN1	ENST00000316623.5	fibrillin 1	798	1	0	1	0	0	0	0	0	0	hsa-miR-494-3p	-0.01	-0.02	N/A	2007, 2011
KCMF1	ENST00000409785.4	potassium channel modulatory factor 1	1285	1	0	0	1	1	0	1	0	3	hsa-miR-494-3p	-0.01	-0.27	N/A	2011
ABI2	ENST00000295851.5	abl-interactor 2	877	1	0	1	0	3	1	1	1	3	hsa-miR-494-3p	-0.01	-0.08	N/A
NADK	ENST00000341426.5	NAD kinase	173	1	1	0	0	0	0	0	0	0	hsa-miR-494-3p	-0.01	-0.28	N/A	2007, 2009, 2011
PKNOX1	ENST00000291547.5	PBX/knotted 1 homeobox 1	297	1	0	0	1	4	0	0	4	1	hsa-miR-494-3p	-0.01	-0.39	N/A	2007, 2009, 2011
PHF15	ENST00000395003.1	PHD finger protein 15	387	1	0	0	1	0	0	0	0	0	hsa-miR-494-3p	-0.01	-0.01	N/A	2007, 2009, 2011
TRAF3IP2	ENST00000368761.5	TRAF3 interacting protein 2	44	1	0	1	0	0	0	0	0	1	hsa-miR-494-3p	-0.01	-0.06	N/A
FSTL4	ENST00000265342.7	follistatin-like 4	60	1	0	0	1	0	0	0	0	1	hsa-miR-494-3p	-0.01	-0.01	N/A
SCARB2	ENST00000264896.2	scavenger receptor class B, member 2	5609	1	1	0	0	0	0	0	0	0	hsa-miR-494-3p	-0.01	-0.21	N/A	2009, 2011
ATP10A	ENST00000356865.6	ATPase, class V, type 10A	16	1	0	1	0	0	0	0	0	0	hsa-miR-494-3p	-0.01	-0.02	N/A	2007, 2009, 2011
EMC7	ENST00000256545.4	ER membrane protein complex subunit 7	672	1	0	1	0	1	0	0	1	3	hsa-miR-494-3p	-0.01	-0.27	N/A
ZNF639	ENST00000326361.3	zinc finger protein 639	614	1	0	1	0	3	1	1	1	1	hsa-miR-494-3p	-0.01	-0.14	N/A
NKAP	ENST00000371410.3	NFKB activating protein	422	1	0	0	1	0	0	0	0	0	hsa-miR-494-3p	-0.01	-0.01	N/A
C1orf122	ENST00000373042.4	chromosome 1 open reading frame 122	435	1	1	0	0	0	0	0	0	0	hsa-miR-494-3p	-0.01	-0.33	N/A
RRP8	ENST00000254605.6	ribosomal RNA processing 8, methyltransferase, homolog (yeast)	423	1	1	0	0	1	0	0	1	5	hsa-miR-494-3p	-0.01	-0.15	N/A
MARCH7	ENST00000259050.4	membrane-associated ring finger (C3HC4) 7, E3 ubiquitin protein ligase	537	1	0	1	0	0	0	0	0	1	hsa-miR-494-3p	-0.01	-0.04	N/A
FOXD3	ENST00000371116.2	forkhead box D3	7	1	0	0	1	0	0	0	0	0	hsa-miR-494-3p	-0.01	-0.02	N/A
PRPF40A	ENST00000410080.1	PRP40 pre-mRNA processing factor 40 homolog A (S. cerevisiae)	459	1	1	0	0	0	0	0	0	1	hsa-miR-494-3p	-0.01	-0.03	N/A	2009, 2011
BCKDK	ENST00000394950.3	branched chain ketoacid dehydrogenase kinase	709	1	0	1	0	2	0	2	0	3	hsa-miR-494-3p	0	-0.17	N/A
ADRBK2	ENST00000324198.6	adrenergic, beta, receptor kinase 2	215	2	1	1	0	0	0	0	0	4	hsa-miR-494-3p	0	-0.05	N/A	2011
KCTD10	ENST00000228495.6	potassium channel tetramerization domain containing 10	147	1	0	1	0	1	0	0	1	2	hsa-miR-494-3p	0	-0.1	N/A
LMO1	ENST00000335790.3	LIM domain only 1 (rhombotin 1)	238	1	0	1	0	0	0	0	0	0	hsa-miR-494-3p	0	-0.16	N/A	2007, 2009, 2011
FAM204A	ENST00000369183.4	family with sequence similarity 204, member A	296	3	1	1	1	0	0	0	0	1	hsa-miR-494-3p	0	-0.07	N/A
NSD1	ENST00000439151.2	nuclear receptor binding SET domain protein 1	685	1	0	0	1	0	0	0	0	3	hsa-miR-494-3p	0	-0.01	N/A	2011
GTDC1	ENST00000392869.2	glycosyltransferase-like domain containing 1	241	1	1	0	0	0	0	0	0	5	hsa-miR-494-3p	0	-0.04	N/A
SIRT3	ENST00000382743.4	sirtuin 3	408	1	0	1	0	0	0	0	0	1	hsa-miR-494-3p	0	-0.04	N/A	2011
IRS1	ENST00000305123.5	insulin receptor substrate 1	804	1	0	0	1	0	0	0	0	0	hsa-miR-494-3p	0	-0.01	N/A	2011
RAPH1	ENST00000319170.5	Ras association (RalGDS/AF-6) and pleckstrin homology domains 1	126	1	1	0	0	0	0	0	0	1	hsa-miR-494-3p	0	-0.06	N/A	2009, 2011
SPATS2	ENST00000553127.1	spermatogenesis associated, serine-rich 2	779	1	0	0	1	0	0	0	0	1	hsa-miR-494-3p	0	-0.08	N/A
KDM5C	ENST00000375401.3	lysine (K)-specific demethylase 5C	422	1	0	1	0	0	0	0	0	0	hsa-miR-494-3p	0	-0.02	N/A	2007, 2009, 2011
SGK3	ENST00000345714.4	serum/glucocorticoid regulated kinase family, member 3	56	1	0	1	0	0	0	0	0	0	hsa-miR-494-3p	0	-0.02	N/A	2009, 2011
BDNF	ENST00000439476.2	brain-derived neurotrophic factor	2696	1	0	0	1	0	0	0	0	0	hsa-miR-494-3p	0	-0.02	N/A	2011
CAST	ENST00000395812.2	calpastatin	4674	1	1	0	0	0	0	0	0	1	hsa-miR-494-3p	0	-0.15	N/A	2009, 2011
EMC2	ENST00000220853.3	ER membrane protein complex subunit 2	756	1	1	0	0	2	0	1	1	0	hsa-miR-494-3p	0	-0.09	N/A
STAU2	ENST00000522695.1	staufen double-stranded RNA binding protein 2	306	1	0	1	0	0	0	0	0	0	hsa-miR-494-3p	0	-0.05	N/A
ZNF668	ENST00000535577.1	zinc finger protein 668	124	1	1	0	0	0	0	0	0	0	hsa-miR-494-3p	0	-0.12	N/A
ARFGEF1	ENST00000262215.3	ADP-ribosylation factor guanine nucleotide-exchange factor 1 (brefeldin A-inhibited)	70	1	1	0	0	0	0	0	0	0	hsa-miR-494-3p	0	-0.03	N/A
LGALSL	ENST00000238875.5	lectin, galactoside-binding-like	334	1	0	0	1	0	0	0	0	1	hsa-miR-494-3p	0	-0.01	N/A	2011
COL8A1	ENST00000261037.3	collagen, type VIII, alpha 1	601	1	0	1	0	0	0	0	0	1	hsa-miR-494-3p	0	-0.11	N/A
CADM1	ENST00000452722.3	cell adhesion molecule 1	676	1	1	0	0	1	0	0	1	1	hsa-miR-494-3p	0	-0.08	N/A
NUP88	ENST00000573584.1	nucleoporin 88kDa	2415	1	1	0	0	2	0	1	1	1	hsa-miR-494-3p	0	-0.31	N/A
NDUFC2-KCTD14	ENST00000528251.1	NDUFC2-KCTD14 readthrough	5	1	1	0	0	0	0	0	0	0	hsa-miR-494-3p	0	-0.26	N/A	2011
SFPQ	ENST00000357214.5	splicing factor proline/glutamine-rich	4735	1	1	0	0	2	0	2	0	0	hsa-miR-494-3p	0	-0.07	N/A
DNAJC30	ENST00000395176.2	DnaJ (Hsp40) homolog, subfamily C, member 30	766	1	1	0	0	0	0	0	0	3	hsa-miR-494-3p	0	-0.23	N/A
CXCL13	ENST00000286758.4	chemokine (C-X-C motif) ligand 13	5	1	1	0	0	0	0	0	0	0	hsa-miR-494-3p	0	-0.23	N/A
UBE2I	ENST00000355803.4	ubiquitin-conjugating enzyme E2I	291	1	0	1	0	0	0	0	0	0	hsa-miR-494-3p	0	-0.02	N/A
PTCHD3	ENST00000438700.3	patched domain containing 3	5	2	0	2	0	0	0	0	0	2	hsa-miR-494-3p	0	-0.1	N/A
GRIN2A	ENST00000562109.1	glutamate receptor, ionotropic, N-methyl D-aspartate 2A	5	1	0	0	1	1	1	0	0	4	hsa-miR-494-3p	0	-0.1	N/A
ITGB1BP1	ENST00000360635.3	integrin beta 1 binding protein 1	14310	1	1	0	0	0	0	0	0	0	hsa-miR-494-3p	0	-0.22	N/A
GEMIN8	ENST00000380523.4	gem (nuclear organelle) associated protein 8	9	1	0	1	0	1	0	1	0	0	hsa-miR-494-3p	0	-0.1	N/A
XXYLT1	ENST00000310380.6	xyloside xylosyltransferase 1	1052	1	0	0	1	0	0	0	0	0	hsa-miR-494-3p	0	-0.02	N/A
TNFRSF9	ENST00000377507.3	tumor necrosis factor receptor superfamily, member 9	16	1	0	1	0	0	0	0	0	0	hsa-miR-494-3p	0	-0.02	N/A	2011
SHC3	ENST00000375835.4	SHC (Src homology 2 domain containing) transforming protein 3	18	1	0	1	0	0	0	0	0	3	hsa-miR-494-3p	0	-0.02	N/A	2011
C8orf44-SGK3	ENST00000519289.1	C8orf44-SGK3 readthrough	56	1	0	1	0	0	0	0	0	0	hsa-miR-494-3p	0	-0.02	N/A	2011
RTCB	ENST00000451746.2	RNA 2',3'-cyclic phosphate and 5'-OH ligase	9513	1	0	1	0	0	0	0	0	0	hsa-miR-494-3p	0	-0.05	N/A

## Sheet: Sheet1
miR494 target gene	Differential expressed mRNA			GeneDiffExpFilter		GeneDiffExp
PTEN	CGA	0		MORF4L2		PPWD1
DCP1B	COL4A2	0		TACC2		PROS1
CDK6	F13A1	0		IL6ST		MORF4L2
PBRM1	PSG11	0		PRRC2B		IKBKAP
ATXN3	CTSB	0		SLC7A2		BACH1
AL590452.1	TXNIP	0		SVEP1		NUTF2
CYSTM1	UBB	0		HTRA1	Retinal angiogenesis	CAV2
NFAT5	FBLN1	0		SLC38A2		SERP1
PDCL3	DLK1	0		VCAN	participate in the regulation of cell movement, growth and differentiation	EVI5
HMGCS1	SDC1	0		FBN1	Activate the liver to increase plasma glucose levels.It is secreted by white adipose tissue and circulated in plasma.By binding to the surface of liver cells, it responds to fasting and promotes elevated blood sugar.Promote glucose release from hepatocytes by activating the activity of protein kinase A in the liver	STT3B
PGPEP1L	LRP1	0				BHLHE40
SLC25A40	DLG5	0				C11orf30
KLRC4	LAMA5	0				PTPN12
XKR4	TGM2	0				LUM
PPWD1	PRG2	PPWD1				RAD23B
H3F3A	PTTG1IP	0				UBP1
RDH10	AOC1	0				WDR45B
B3GALT2	EPAS1	0				JUND
PROS1	KRT8	PROS1				TOR1AIP1
ACTRT3	CSH1	0				TACC2
DLGAP1	RPN2	0				MOSPD2
NHLH2	MYO1C	0				LCOR
MORF4L2	HBG2	MORF4L2				AGFG1
PRR14	THBS1	0				IL6ST
CAMK1	EGR1	0				CLOCK
ACBD4	TLN1	0				SLC39A1
FAM171B	COL6A1	0				P4HA1
SLC35F5	FAM129B	0				ELOVL5
TMEM154	ACTG1	0				SFSWAP
SCD5	MMP14	0				PRRC2B
RAB5A	CD74	0				ATF3
DNAJA2	ACTB	0				ZFX
GULP1	SRCAP	0				RALGAPA2
IKBKAP	MCAM	IKBKAP				PRKAB2
CKS1B	TRIM25	0				CPT1A
BACH1	TCF25	BACH1				AGO4
CCRN4L	XRCC6	0				GLI3
FBXO34	GDF15	0				G3BP2
PITX2	HLA-E	0				KPNA1
MSANTD2	CAP1	0				MMGT1
RWDD4	MAGED1	0				SLC7A2
MRPS23	MMP11	0				IARS
LYSMD3	IGFBP4	0				DCP2
NUTF2	JUP	NUTF2				SAP18
BEND6	RPL10A	0				PTPN14
LEFTY2	SNRNP70	0				CCNY
SOCS6	AP2M1	0				HS3ST3B1
SLC26A3	RPL35	0				YIPF6
ZNF207	GNB1	0				MYO10
C10orf118	UBC	0				ACTR3
RP11-676J12.7	TRIP10	0				SLC9A3R2
KIAA1598	FMNL2	0				ZNF281
SRSF7	AMOT	0				CCNT1
TMEM135	DDB1	0				MTUS1
CGGBP1	ACKR2	0				ZNF621
ZMAT2	ACTN4	0				SPTSSA
CAV2	SEC61A1	CAV2				XIAP
PHOX2B	HSD3B1	0				DSG2
RBM18	MEST	0				SVEP1
SHOC2	HSD11B2	0				FUT8
SERP1	CTDSP2	SERP1				RANBP6
SLA2	MTMR4	0				ARHGEF17
C1QTNF7	UBA1	0				CACNA1C
ZC3H7A	CFL1	0				FAM63B
SOCS5	PIP5K1A	0				ARHGAP5
EVI5	IFI30	EVI5				SUN1
STT3B	RPS4X	STT3B				CTDSPL2
BHLHE40	MAPK8IP3	BHLHE40				HTRA1
TAOK1	ITGA5	0				CAND1
PLA2G12B	UBQLN1	0				DCAF7
PLEKHA8	EEF1A1	0				FBXO9
EIF1	RPS23	0				MBTPS2
C11orf30	TACC1	C11orf30				TACC1
RORB	FLOT2	0				PIP4K2B
C1orf87	RBFOX2	0				NFIB
CLPTM1L	HNRNPL	0				ZZZ3
NMNAT2	KLF6	0				DHX33
PTPN12	SLC5A6	PTPN12				ZBTB43
SRFBP1	PJA2	0				MGA
LUM	NOTCH3	LUM				PSD3
OTUD3	RPS12	0				PGK1
KCTD14	HEG1	0				ACP1
PRRG1	SERF2	0				ADAM10
RAD23B	CREBBP	RAD23B				MTDH
GTF3C6	CCNL2	0				UBQLN1
BBC3	RAB31	0				SLC38A2
ELF1	NFIB	0				WDR37
BCAP29	KRT7	0				NFE2L1
UBP1	DYNLL2	UBP1				WASL
TMX3	RPS2	0				ARHGAP26
EIF1B	VIM	0				SZRD1
HIVEP1	VWF	0				PDGFRA
GUCY1A2	PNRC2	0				TSC22D2
WDR45B	PLIN2	WDR45B				CCND2
JAKMIP2	TMED4	0				GMEB1
KIAA0895	PAPOLA	0				ARPP19
VASH2	NCOA4	0				TSC22D1
JUND	PCDH1	JUND				ERLIN2
ENAH	EEF1G	0				IGF1R
SLC46A3	ARID3A	0				ATL3
GABRA5	MAPRE1	0				HNRNPA3
TOR1A	DEGS1	0				SHANK3
TOR1AIP1	WASF2	TOR1AIP1				NFIC
ZIC2	HTRA4	0				PURB
LAMP5	EBI3	0				RPS6KA3
TACC2	PIEZO1	TACC2				ARHGEF12
DBR1	HIPK3	0				MAT2A
DENND6A	P4HB	0				GATAD2B
PITPNB	MAOA	0				SZT2
NR6A1	SARAF	0				UBTD2
HSPA13	PTPN11	0				VCAN
NNT	PTK2	0				SETD7
PIGM	PTPRF	0				RAB5B
MRPL45	TNS4	0				KLHL6
FOXJ3	LARP1	0				PTPN11
AC026703.1	XBP1	0				CYFIP2
UFL1	DOCK5	0				DPYSL2
AP5M1	HSPA1A	0				NCKAP1L
GNPNAT1	GBF1	0				PTPRB
UBN2	GLUL	0				KDM5B
FHOD3	DDX17	0				FBN1
ANKS1B	SLC7A5	0				SCARB2
PPP2R2B	EIF2S3	0				EMC7
BRMS1L	NFE2L1	0				BCKDK
NOVA1	DYSF	0				IRS1
C17orf100	PSG3	0				RAPH1
MOSPD2	SKI	MOSPD2				EMC2
WDR83OS	SDCBP	0				ARFGEF1
CBLL1	SLC3A2	0				LGALSL
PLCXD3	RRBP1	0				CADM1
EIF5A2	EDEM1	0				XXYLT1
ALG14	RAB11FIP1	0
STAC2	ERRFI1	0
SIRT1	MTMR1	0
C3orf62	RABEP1	0
CSNK1G1	SPTLC2	0
NRG3	SLC44A2	0
TCF7L2	EIF3B	0
LCOR	CD59	LCOR
MESDC1	TAF15	0
YBX1	FOS	0
CHRNA5	TGFBR2	0
ARID4B	BHLHE40	0
DSCAML1	RAB5B	0
CXXC4	AP2A2	0
CFTR	STK10	0
KIAA1549	ADGRG6	0
AVL9	ACVRL1	0
AGFG1	PSAP	AGFG1
CNBP	ADD1	0
CNIH1	INTS1	0
SLC30A4	ARL6IP5	0
IL6ST	USF2	IL6ST
SLC25A51	RPL41	0
CLOCK	FKBP4	CLOCK
SLC39A1	PPP1R13L	SLC39A1
LMOD2	TNS1	0
ARNTL	SAT1	0
TAOK3	GAPDH	0
MMD	SERINC5	0
NR2C1	TUBA1B	0
SUV39H2	CNDP2	0
PPM1D	SERPINE1	0
ZRANB3	RBMX	0
BLOC1S5	PARP1	0
P4HA1	FDX1	P4HA1
HMGB3	ADCY7	0
RCAN2	NR2F2	0
ELOVL5	ARF1	ELOVL5
RRM2B	CAPN2	0
DBX2	PRKCH	0
GGNBP2	TFPI2	0
SFSWAP	MYO9B	SFSWAP
G3BP1	RPL10	0
PRRC2B	SPCS3	PRRC2B
IL12B	SPINT1	0
CUL4A	SHANK3	0
MSL2	TFRC	0
ATF3	IGFBP3	ATF3
GALNT7	GLDC	0
STAMBPL1	HLA-B	0
YAF2	CS	0
ZFX	FER1L4	ZFX
PNOC	LDLR	0
SERINC4	MFN2	0
CEP57L1	A2M	0
NPAS3	TINAGL1	0
RALGAPA2	ERV3-1	RALGAPA2
HTRA3	KDELR2	0
CNR1	MYL6	0
PYURF	PHF12	0
EIF5	DYNC1LI2	0
UBE2K	PTBP1	0
PRKAB2	PCBP1	PRKAB2
CPT1A	LRRC1	CPT1A
SRP9	ECE1	0
AGO4	TAGLN2	AGO4
OPCML	TNFRSF1A	0
CSRNP3	COL1A1	0
P4HA2	AIM1	0
GLI3	G3BP2	GLI3
G3BP2	MAGED2	G3BP2
PRMT6	ABLIM3	0
ACVR1C	GAA	0
MDM4	PTGES3	0
KPNA1	CAMK2G	KPNA1
STXBP6	SVIL	0
YTHDF2	PLEC	0
TMEM70	INSR	0
BMPR2	DDX42	0
BCKDHB	FSTL3	0
MMGT1	CSE1L	MMGT1
SLC7A2	UQCRC2	SLC7A2
GRIK3	PSEN1	0
IARS	SOD1	IARS
H3F3B	AHNAK	0
CDS1	STAG1	0
ZNF770	ATF3	0
DCP2	VCL	DCP2
TRIM44	GGA2	0
RTKN2	LCOR	0
AGO1	TXNRD1	0
NSG2	MAN1C1	0
SSX2IP	ASAP3	0
ILDR1	ARHGEF17	0
SPATA5	EGFL6	0
SAP18	KIAA0040	SAP18
PTPN14	SEMA6A	PTPN14
DCLK1	PLOD1	0
C4orf29	CAV2	0
USP47	RBM12	0
UNC45B	LBH	0
ESRRG	YWHAB	0
CCNY	ZNFX1	CCNY
ZBTB20	TUBA1A	0
HS3ST3B1	UBR4	HS3ST3B1
RBM39	GNA13	0
LIF	ALDH7A1	0
FGF7	DAPK1	0
YIPF6	PKM	YIPF6
RPRD1A	RIMKLB	0
LMOD3	HSPA7	0
KCNK1	AGO4	0
MYO10	GLDN	MYO10
SHROOM3	CDKN1C	0
ACTR3	ANXA2	ACTR3
LRRC4C	ARHGAP1	0
NAALADL2	WIPI2	0
SLC9A3R2	PSMB1	SLC9A3R2
ZNF281	HIATL1	ZNF281
C16orf72	GRN	0
DIRAS2	SUGP2	0
C9	IL1RAP	0
CCNT1	RBM47	CCNT1
MTUS1	GABRE	MTUS1
ZNF704	PIK3CB	0
UBXN2A	SLC26A2	0
NPR3	COL1A2	0
ARHGAP19	COL3A1	0
HAS2	CAPN6	0
DPYSL3	CREG1	0
XKR9	RPL32	0
MACC1	CYFIP1	0
ZNF621	MACF1	ZNF621
YEATS2	CBL	0
LMX1A	ATM	0
PCDH10	UGGT1	0
FAM63A	TFCP2L1	0
CDCA2	WDR45B	0
USB1	FAM63B	0
SPTSSA	NEAT1	SPTSSA
KNTC1	MAFK	0
SOX7	RPS3	0
DLD	SEC24B	0
MBD5	FGD4	0
XIAP	LGMN	XIAP
DSG2	COL6A3	DSG2
AGO3	ZFAT	0
FGFR2	MEF2C	0
RPP30	JAM3	0
SVEP1	STC1	SVEP1
ROCK1	YWHAQ	0
FUT8	DEPDC1B	FUT8
BNC2	ACER3	0
SEMA3A	ZDHHC3	0
CCDC115	GSTP1	0
SLC22A17	ARHGAP17	0
GDAP1	CD274	0
SYNCRIP	PSG2	0
KLF7	WWC3	0
UPF2	SPINT2	0
GABPB2	TFAP2A	0
RANBP6	GNS	RANBP6
OSBPL6	HYAL2	0
RB1CC1	SUN2	0
KIT	ADGRE5	0
TAF4B	AP2B1	0
KRT85	BMP7	0
ARHGEF17	NID1	ARHGEF17
FYB	CAPZA1	0
MCTP1	LEP	0
HSPA12A	GSN	0
CACNA1C	MYOF	CACNA1C
SOX7	MOV10	0
TSHZ2	TPCN1	0
FAM63B	PCDH12	FAM63B
RNF152	CD14	0
ARHGAP5	ARF6	ARHGAP5
AK5	FOSB	0
HEPHL1	JUN	0
SUN1	SURF4	SUN1
ZNF292	OPA1	0
ATP8A2	ACTA2	0
LUC7L3	TFAP2C	0
CTDSPL2	HSPB8	CTDSPL2
GATC	NEK7	0
PRDM6	TIAL1	0
PHF8	RAB3GAP2	0
TRPS1	LTN1	0
RAD51D	KDSR	0
HOXB5	CTNNB1	0
APC	DAG1	0
EN2	CLSTN1	0
HIF1A	ITGB4	0
F11R	COL14A1	0
ZBTB10	LIPG	0
ELF2	ARHGAP32	0
PAWR	HERC2P2	0
TRERF1	SLC38A1	0
TMEM170A	BCORL1	0
CNOT7	MAFF	0
RPP14	CARM1	0
HTRA1	SPTAN1	HTRA1
ANKRD50	FBXO18	0
CAND1	ZADH2	CAND1
ZC3H12B	CTNNA1	0
PLEKHA2	RPS6KA3	0
DCAF7	RXRA	DCAF7
PPP4R1L	SLC39A1	0
FBXO9	CALCOCO1	FBXO9
PPP1R3E	SRGAP2	0
SAMD1	ATN1	0
MBTPS2	NISCH	MBTPS2
MPLKIP	PTGFRN	0
TANC2	ENSA	0
GK5	RSRP1	0
ZFHX3	C11orf30	0
TACC1	SLC25A3	TACC1
ULK2	CSF1R	0
WNT2B	SUN1	0
TRPM3	ISCU	0
CAMK2D	RCOR1	0
AL021546.6	SRSF3	0
USP48	H19	0
TTC39C	HN1L	0
PIP4K2B	SERPINB2	PIP4K2B
SLC25A16	DCAF7	0
CACYBP	WDR59	0
NFIB	RPL22	NFIB
ZZZ3	USP5	ZZZ3
PFDN4	RICTOR	0
CELF1	SF3A3	0
NPAS2	TMED7	0
SNTN	RALY	0
GLIS3	ELL2	0
GHR	INHBA	0
VPS26B	FHDC1	0
SAR1B	TNFRSF1B	0
SMARCE1	RPL38	0
PYGO1	CRIM1	0
GPR158	HDAC1	0
ASXL3	JAK1	0
GTF2E1	GAB2	0
TNIK	TRPC4AP	0
ERO1LB	GNAI2	0
KIAA1244	B2M	0
NETO2	PLXNB2	0
ASXL2	FASN	0
DHX33	RPS9	DHX33
ZBTB43	OSTF1	ZBTB43
GIPC2	PDPR	0
IRAK3	NCAPD2	0
MGA	AAK1	MGA
PEX26	ATP1B3	0
PSD3	CLDN4	PSD3
RAB2B	HDAC6	0
SMARCA5	RAPGEF1	0
PGK1	STK38	PGK1
ACP1	CIZ1	ACP1
ADAM10	KAT7	ADAM10
CRISPLD1	FAM134C	0
MCC	CLIC1	0
ZNF623	PSMC3	0
PPARGC1A	PGK1	0
EIF3M	CRH	0
RORA	CBFA2T2	0
MTDH	TM9SF3	MTDH
MEGF9	TMBIM1	0
UBQLN1	GPR107	UBQLN1
ECD	PCNP	0
RASGRF1	TIMP2	0
NEGR1	EXTL3	0
SLC38A2	XIST	SLC38A2
BMPR1A	RYK	0
WDR37	PAFAH1B1	WDR37
NFE2L1	CSNK1A1	NFE2L1
ADCY6	SCAP	0
ZFHX4	CCND2	0
WASL	DAB2	WASL
ARHGAP26	ZNF395	ARHGAP26
LRTM2	LOC100129034	0
MAPK10	FBLN5	0
RP11-195F19.5	ATP13A3	0
SMAD9	PTPN23	0
SZRD1	FCGR2C	SZRD1
PDGFRA	HDGF	PDGFRA
TSC22D2	HCFC1	TSC22D2
KIAA2022	CSNK2A1	0
RTF1	EHD2	0
IGF2BP1	LAMC3	0
PDGFA	SLC16A4	0
GRINA	PAFAH2	0
DSEL	SORBS1	0
CTDSP1	MGLL	0
APLN	LRRC8A	0
YY1	CLTC	0
OTUD4	DICER1	0
GRM1	BCAM	0
CCND2	PLEKHA7	CCND2
ATRX	SQLE	0
GMEB1	CYB5R3	GMEB1
DCBLD2	LASP1	0
KLF11	EMC7	0
ZNF641	ATXN2L	0
IGF1	CLPX	0
KIAA1045	ZBTB21	0
SNIP1	COMT	0
ARPP19	CENPT	ARPP19
ARHGAP36	DPYSL2	0
PARP16	KIAA0100	0
CBS	ILF2	0
MTF1	COL27A1	0
CCNT2	STAT5B	0
CHD1	BAG3	0
PLEKHH1	CD164	0
IGDCC4	HSPA2	0
FAM83A	SERPINE2	0
TBC1D4	EIF4G2	0
SIPA1L3	DOCK1	0
PLCB1	PTPRM	0
TSC22D1	MRFAP1	TSC22D1
SNTB2	NELFE	0
IKZF3	RPS6	0
AKT3	TRIOBP	0
ERLIN2	DOCK8	ERLIN2
RYBP	THBD	0
IGF1R	PPP4R2	IGF1R
NABP1	CREB3L2	0
ATL3	ANXA6	ATL3
ELL	LRP5	0
CUL3	SETD3	0
TBL1X	SCIN	0
KIF2A	TTC37	0
PCSK1	TMEM87A	0
FZD2	STT3A	0
HHIP	PGRMC1	0
RNF20	EXT2	0
RP11-192H23.4	ENG	0
APTX	HTRA1	0
CLPB	NFKBIZ	0
HNRNPA3	ATXN7L3B	HNRNPA3
STRIP2	ACSS1	0
GREM2	MAF	0
RAP2B	FMNL1	0
SPPL3	COPB1	0
CDK4	DYNC1H1	0
SLC9A7	CASP2	0
KLHL8	ATP10D	0
MAP2K6	DDA1	0
COA4	TEX261	0
LRP1B	ZNF160	0
ANKRD17	EEF2	0
TYRO3	PPM1B	0
GRIK2	SERINC1	0
SOGA2	PCBP2	0
CDH4	RPA1	0
FOXJ2	ANKRD40	0
ITGA10	XRN1	0
PRICKLE2	TPPP3	0
SHANK3	SREBF1	SHANK3
BZRAP1	UBN1	0
ADCY5	TAF5L	0
CTIF	EGFR	0
SGK494	PLEK	0
NFIC	EFNA1	NFIC
POLR3H	WIPF2	0
SLC4A4	PPAP2B	0
SLIT2	PAFAH1B2	0
PTCHD1	HSPG2	0
SYNE2	QARS	0
KIF5C	ANXA11	0
PURB	DDX6	PURB
RBM23	QRICH1	0
RPS6KA3	ACTR2	RPS6KA3
USP31	NPC1	0
STRBP	PTP4A1	0
RBM48	PLXNA2	0
ARHGEF12	TIMP3	ARHGEF12
FBXO11	PHACTR2	0
LANCL2	BZW1	0
HCFC2	SP6	0
MAT2A	SCAF4	MAT2A
GAN	MOGS	0
SLC35G1	ATF7	0
GATAD2B	EIF4H	GATAD2B
CEP41	ADAM10	0
DNAL1	KRIT1	0
CCDC171	ISM2	0
SZT2	OXA1L	SZT2
UBTD2	PSMF1	UBTD2
WNT3	EPHA3	0
CTNNA2	DCN	0
VCAN	AGPAT3	VCAN
DMWD	MGAT4B	0
GPR137C	C2orf68	0
ZNF793	DYRK1A	0
WWC2	GOLGA2	0
GOSR1	MMP15	0
GCA	SLC38A2	0
SETD7	SEMA3B	SETD7
CLASP1	CIRBP	0
SIK2	ACACA	0
POLR1C	BTN3A2	0
CA5B	SLC13A3	0
RAB5B	SIAH2	RAB5B
CNKSR3	HBB	0
DHX40	DDX24	0
ITGB3BP	C1orf198	0
BTAF1	PHC2	0
KLHL6	LAMB2	KLHL6
PTPN11	SZT2	PTPN11
CYFIP2	CNOT1	CYFIP2
LDLRAP1	SND1	0
CD3G	PPWD1	0
ORAI3	CDC42BPB	0
CXCR5	PSG1	0
ZDHHC13	HSPA5	0
DPYSL2	FLI1	DPYSL2
NCKAP1L	KANK4	NCKAP1L
GDNF	DVL1	0
IMPACT	GPR78	0
RAD54L2	ADAMTS2	0
BRIP1	GSPT1	0
PTPRB	CFB	PTPRB
TRAF3	RNF185	0
KDM5B	YPEL5	KDM5B
ADARB2	NET1	0
YIPF4	SLC20A1	0
TMEM255A	PRCP	0
CWC15	DNAJC9	0
CEP76	FTH1	0
BCL2L11	NIPA2	0
CLUH	ATP5C1	0
TBC1D8	HNRNPK	0
SCYL3	CTSL	0
FBN1	RNF44	FBN1
KCMF1	FAM107B	0
ABI2	ARF4	0
NADK	CROCC	0
PKNOX1	SAR1A	0
PHF15	TUG1	0
TRAF3IP2	PRRC2A	0
FSTL4	PAPPA2	0
SCARB2	NR2F6	SCARB2
ATP10A	AEBP1	0
EMC7	ITGA3	EMC7
ZNF639	AMOTL2	0
NKAP	ABLIM1	0
C1orf122	DNAJB12	0
RRP8	PRKDC	0
MARCH7	COTL1	0
FOXD3	FCHO2	0
PRPF40A	TMEM248	0
BCKDK	ATP6AP2	BCKDK
ADRBK2	GIMAP8	0
KCTD10	COL17A1	0
LMO1	KIAA1522	0
FAM204A	DDX3Y	0
NSD1	EIF2AK4	0
GTDC1	LIG1	0
SIRT3	RPL36AL	0
IRS1	PDXK	IRS1
RAPH1	KRT18	RAPH1
SPATS2	TMED10	0
KDM5C	CSF1	0
SGK3	TMEM214	0
BDNF	APLNR	0
CAST	CHCHD3	0
EMC2	TNFAIP2	EMC2
STAU2	PSMD2	0
ZNF668	POFUT2	0
ARFGEF1	LCMT1-AS2	ARFGEF1
LGALSL	ARHGDIB	LGALSL
COL8A1	UBE3C	0
CADM1	CHSY1	CADM1
NUP88	HADHA	0
NDUFC2-KCTD14	TBX5	0
SFPQ	YPEL2	0
DNAJC30	EGLN3	0
CXCL13	APOL3	0
UBE2I	TFG	0
PTCHD3	SMAGP	0
GRIN2A	ZZZ3	0
ITGB1BP1	NF1	0
GEMIN8	NUCB1	0
XXYLT1	MTSS1	XXYLT1
TNFRSF9	N4BP2	0
SHC3	PDZD8	0
C8orf44-SGK3	SLC39A6	0
RTCB	ZNF22	0
	HNRNPF	0
	PLAT	0
	PPRC1	0
	MCM7	0
	ATF4	0
	RALB	0
	METRNL	0
	MCCC2	0
	OAZ1	0
	COASY	0
	DSG2	0
	PRKCSH	0
	PARD6B	0
	TP53	0
	LCP1	0
	CRKL	0
	ADIPOR1	0
	MYC	0
	SDHD	0
	JUND	0
	MMP2	0
	GABARAPL1	0
	PNKD	0
	DAZAP1	0
	RPS29	0
	STX3	0
	WDFY3	0
	MAP4	0
	ACSL4	0
	POGZ	0
	FYCO1	0
	HPS4	0
	RAB15	0
	MIEF1	0
	NUTF2	0
	ADGRA3	0
	RPL28	0
	EPG5	0
	KIAA0226	0
	FGL2	0
	RAPH1	0
	DUSP4	0
	SLC6A6	0
	TANC1	0
	XPO7	0
	OLFML3	0
	ATP5H	0
	GATA2	0
	DGCR8	0
	FARP1	0
	FOSL2	0
	KPNA1	0
	MYLIP	0
	UBA2	0
	IRF2BPL	0
	UBE2D2	0
	LTBR	0
	FAM43A	0
	MSN	0
	ERO1A	0
	SPARC	0
	STS	0
	ST3GAL1	0
	RPL31	0
	HMGB1	0
	NOTCH2	0
	LAMA2	0
	LRP11	0
	TAF6	0
	ANXA4	0
	H2AFY	0
	TMEM63B	0
	COX6C	0
	CERS5	0
	LRPAP1	0
	CASC3	0
	SCARA3	0
	APOL1	0
	C6orf120	0
	PTPRD	0
	ALPP	0
	FAM120A	0
	FBXO7	0
	CYP19A1	0
	PLAC4	0
	COG3	0
	ANO1	0
	IGSF3	0
	SIK3	0
	FRS2	0
	EPC2	0
	CHFR	0
	EWSR1	0
	MYH9	0
	EIF4B	0
	CNN2	0
	DDX54	0
	KDM4B	0
	USP1	0
	PAPPA	0
	CITED2	0
	PSG8	0
	MGA	0
	VCPIP1	0
	PTDSS1	0
	ID1	0
	NAPG	0
	DFNA5	0
	PLBD1	0
	KMT2B	0
	PLSCR1	0
	ZMIZ2	0
	CAB39	0
	ACER2	0
	PTBP3	0
	GMPS	0
	KIAA0907	0
	IL10RB	0
	PIP4K2A	0
	SGCE	0
	TMEM230	0
	COPG1	0
	IDH2	0
	PDIA4	0
	KRT23	0
	CPSF1	0
	PDIA5	0
	TMEM9B	0
	PSMC2	0
	TPI1	0
	ADGRG1	0
	MYO9A	0
	C1orf115	0
	EHBP1	0
	CEP68	0
	SDC2	0
	CRK	0
	RPL19	0
	RMDN3	0
	TOM1	0
	ARPC4	0
	ADNP
	SRPR
	ETS1
	B4GALT1
	ILF3
	NAA40
	TFDP2
	TRIM27
	C20orf194
	C7
	KHNYN
	MYADM
	NHSL1
	PRDX2
	CNOT8
	FBN1
	FNDC3B
	NDUFA11
	RNF19B
	MVB12B
	CDK9
	BRD9
	AMOTL1
	PLEKHA6
	RBM10
	IL1R1
	ATG2A
	EPS15L1
	AGGF1
	MAML3
	NXF1
	SMARCA4
	GCM1
	ZFP36L1
	ZFP91
	COX7C
	HGS
	GATAD2B
	TCP1
	DYNC1I2
	AFAP1L2
	PUF60
	TNFAIP8
	ZDHHC7
	HNRNPD
	UBL3
	RHOQ
	TBC1D22A
	NT5E
	ELK4
	SPTBN1
	ADM
	FAM168B
	RHOT1
	SNAP29
	TUBGCP6
	LDHA
	PPP1R14B
	PAMR1
	DESI2
	ENDOU
	INSIG1
	NACC1
	PPP1CB
	SLCO2B1
	GMPR2
	TMEM30A
	CD34
	RPS6KA2
	PSMD4
	PRKACA
	LPL
	PHF2
	SNX8
	PI4KB
	MECOM
	SLC1A5
	MMGT1
	HEATR5A
	PSG9
	SERPINF1
	PTPRB
	C15orf39
	WASL
	ATG9A
	TRAM2
	NOMO2
	PPIA
	RPS20
	TMEM181
	DHRS3
	TXN
	AP1G1
	CPT1A
	FKBP9
	CLPTM1
	SNRK
	TK2
	STXBP1
	SVEP1
	ITPRIP
	TMBIM6
	FAM210B
	ARPC5
	HSPA14
	TFEB
	IVNS1ABP
	CTNND1
	COL15A1
	LNPEP
	KSR1
	CBLB
	EID1
	TGOLN2
	CLCN5
	PAQR7
	ASXL1
	ASCC2
	XPNPEP1
	PROCR
	LONP2
	C8orf4
	SLC4A1
	DUSP16
	MPRIP
	HDLBP
	EFEMP1
	FBRSL1
	FHL2
	TECPR1
	NCBP2
	SHISA5
	PRSS8
	ARL6IP1
	REV1
	MGAT5
	QPRT
	CYTH2
	HPGD
	LZTR1
	IRS2
	CAMSAP2
	PRPF8
	RAB14
	DUSP3
	AMBRA1
	WSB1
	PNP
	PPP1R12B
	RALGAPA2
	ARHGEF11
	PGPEP1
	KIAA0319L
	SNCA
	ZNF512
	WAC
	ANKS1A
	ZDHHC5
	SPATS2L
	RELA
	NGRN
	CCDC152
	CPQ
	AHR
	SECISBP2L
	DSTN
	SPP1
	PAPD4
	PCIF1
	CDO1
	OGFR
	HUWE1
	AMD1
	SEC16A
	YWHAH
	SH3BP4
	MYCBP2
	LAMP1
	EIF4G1
	GIT2
	KHSRP
	LMNB1
	TMEM2
	SRRM1
	PECAM1
	RSU1
	MAPK1IP1L
	SMG5
	TAP2
	HERPUD2
	ERBB3
	ANKRD27
	TNPO2
	FAM213A
	SLC35D1
	BAIAP2
	RAPGEF3
	ALS2
	PLEKHM1
	SGMS2
	KCNK3
	PSG7
	NCKAP5L
	TRAP1
	EDEM3
	RBM33
	MIB1
	FN1
	PLEKHA1
	UBE2Z
	FKBP15
	ADAM12
	DPP4
	ADH5
	NR2F1
	PDGFRB
	ACTR3
	DCUN1D2
	SSU72
	TACC2
	GPX3
	RPL11
	MTAP
	CYBRD1
	DUSP6
	SLC25A5
	FGD5-AS1
	YTHDF1
	STAU1
	FGFR1
	SYDE1
	PUM1
	PRRC2B
	LHFPL2
	UBE2H
	CSF2RB
	DNAJB1
	AFF1
	SMG7
	SFSWAP
	DOCK2
	IFIT2
	EIF6
	MAP2K3
	OTUD5
	ITGB5
	SNX27
	RPS13
	SFXN1
	TM7SF3
	NUP214
	IGFBP5
	ITGA1
	HNRNPA0
	BASP1
	CERK
	PIGO
	DAAM2
	LPIN2
	VASP
	SLC7A2
	PGD
	SCYL1
	ATP2A2
	PAN2
	ERVFRD-1
	PXN
	CUL7
	NCEH1
	H1F0
	FAR1
	PPP6R3
	MGEA5
	EDNRB
	CCND1
	VAMP3
	LIMCH1
	PLXNA3
	MEX3C
	BMP6
	AP3S1
	KIAA0232
	TINCR
	TRAPPC10
	GNB2
	MCM4
	RBM3
	CLASP2
	CCT3
	PPP3R1
	MFF
	ADGRD1
	NMT1
	SLC39A8
	TSC22D2
	CDC42BPG
	DLGAP4
	HEXA
	RHOBTB1
	TBC1D12
	ZNF791
	CST3
	PHF13
	PREB
	NBPF3
	PPP1R15B
	UBR2
	CMTR1
	PDHA1
	ICMT
	PGM1
	RPL39
	CHMP1A
	ZNF276
	GOLGA3
	BSDC1
	RHOA
	ITPR3
	NPC2
	SEC31A
	RNF26
	PRKAA1
	MDH1
	PPAPDC1B
	CSGALNACT1
	SPTLC3
	MED12
	RAB2A
	WSB2
	INPP5A
	CTBP1
	DKK3
	GNAS
	IFNGR1
	PSMC5
	VGLL4
	NUP160
	PSG6
	ZNF318
	GBP5
	CXorf36
	LANCL1
	MAPKBP1
	B3GNT2
	LARP4
	PSG5
	PHKA2
	CD24
	ODF2
	UTRN
	PTPN12
	SLC30A9
	LOC100190986
	TAPBP
	UTP20
	ANKFY1
	GLYR1
	DGKZ
	MLLT6
	PLXDC2
	TEK
	SRSF6
	ARAP1
	ACP2
	TFE3
	GPC3
	PID1
	NCKAP1
	FCGR2A
	AARS
	HYOU1
	PSME3
	MTHFD1L
	SH3PXD2A
	YWHAG
	POMP
	CDC5L
	SARS
	PDCD4
	NUP50
	FOXN3
	IREB2
	LIX1L
	NF2
	PNRC1
	CDKN1A
	PRKAG1
	NINJ1
	DHX34
	ARID1A
	NUS1
	USP22
	ZC3H15
	MSI2
	MAP3K7
	TOP3A
	DHDDS
	RPL14
	TUSC3
	HDAC5
	HIP1
	BRD2
	DDX21
	RINT1
	NT5C2
	FBN2
	NLRP1
	GNL1
	NACA
	MAST4
	TFPI
	ADGRA2
	NUP98
	FTO
	ATP6V1F
	SASH1
	TNKS1BP1
	COL4A1
	SHROOM4
	TMED5
	JAG1
	RNF11
	ARL8B
	SMARCD2
	PHB2
	DOPEY1
	STEAP3
	SH3BP5-AS1
	GPN1
	MYO1E
	ERBB2
	UBE2A
	CHMP1B
	DNAH1
	ASNSD1
	ZKSCAN8
	ANKRD10
	LYPD5
	MLLT1
	NUP153
	OGT
	WDR26
	PLEKHF2
	CCNB1
	MSH2
	MARC1
	TXNL1
	WIPF1
	TMEM123
	MAX
	EVI5
	RECQL
	HMBOX1
	TIPRL
	TNFRSF10B
	TGFBR3
	BIRC6
	TCF21
	ACP1
	SIN3B
	PEG3
	UBP1
	TMCC1
	ATF5
	AZI2
	HSPA8
	CD36
	MARK3
	MSH6
	RANGAP1
	CAMKK2
	KIAA0430
	PRDX6
	GOLPH3
	NPLOC4
	CCSAP
	TADA2B
	VEZT
	TRAK1
	MPDZ
	EMP2
	SIDT2
	SRSF5
	LTBP1
	SBF1
	TOMM6
	MUM1
	RNASET2
	CDK2AP1
	PLXNC1
	PPIF
	KCTD20
	JADE3
	TMEM184C
	API5
	LOC100288069
	ATP1A1
	AMFR
	CPPED1
	BCKDHA
	SLC25A6
	GATM
	KLHL20
	STAT2
	MCMBP
	PRLR
	ZNF532
	BTNL9
	CORO1C
	HGF
	TKT
	SMG8
	DVL2
	VPS52
	HERC4
	ATG14
	MLLT4
	PUM2
	CCNI
	TUBB
	WARS
	ATL2
	IL4R
	VAMP8
	GBP1
	DSE
	IL2RB
	KIAA1191
	DMXL2
	ATIC
	CAPZB
	SSH2
	TSPAN3
	CREM
	OSBP
	SF3A1
	BEX4
	VPS45
	SYNGR2
	DERL3
	ATP11A
	LRRC16A
	ZBTB38
	TDG
	SPTLC1
	LAMA3
	CAV1
	GTF2IP20
	THY1
	KMT2D
	B3GALNT2
	BTF3
	RBL1
	PPP4R1
	UBR3
	GBP4
	DBI
	KPNA2
	SLC35A4
	UBA6
	ANXA1
	RAF1
	TNRC6A
	POLR3C
	RFWD3
	SZRD1
	PRR14L
	CDK2
	PPP1R7
	MUL1
	IGF2
	ARIH1
	LYPD6
	MYO18A
	ATXN1L
	PPT1
	ERAP2
	CTC1
	ZCCHC2
	MYO1B
	RNF213
	TRPV2
	TRIQK
	LSR
	C4orf19
	MBD3
	SLC19A2
	ARFGEF2
	BTBD2
	VAV3
	UQCRH
	MTOR
	VPS53
	PLCL2
	VWA9
	RAC1
	CAND1
	EPRS
	PPARD
	EXT1
	NDUFA13
	LRP2
	SPG7
	HNRNPC
	PLIN3
	CMTM3
	AGO2
	PHYKPL
	MAML1
	NMD3
	EMP1
	SSR1
	PDE12
	ARL5A
	SCAMP3
	RAB11FIP5
	MTDH
	TAGLN
	TRA2B
	HERC2
	SDE2
	TTC7B
	PAK2
	SUPT6H
	TOR1AIP1
	JMJD8
	HTT
	C3AR1
	TCEB3
	P2RY14
	RPS6KC1
	SLC9A8
	USP34
	SNX3
	IDS
	SLC35E2B
	PLEKHM2
	DDX19A
	CCNG2
	FAM120B
	STOM
	MTMR3
	C1GALT1
	TNFAIP3
	DIAPH2
	DHX33
	CC2D1B
	PIGG
	IPPK
	FOXN2
	MEG9
	ATXN10
	TAF11
	ATP6V1C2
	APMAP
	NRP2
	GRIPAP1
	TBC1D2B
	BACE2
	MED24
	ZSCAN29
	TMSB4X
	DIP2A
	PPP6R1
	ZNF266
	GSK3A
	IQGAP1
	EHD1
	GIMAP4
	MAPK3
	GGA1
	TNRC18
	PSTPIP2
	ATP2B4
	VPS41
	APP
	PPP1R9B
	ZC3H18
	ATP6V1B2
	FOXO4
	GJC1
	CD276
	UNC50
	PPP6R2
	FCGR3A
	SLC30A5
	KBTBD2
	DVL3
	TLE3
	DAXX
	INTS10
	LIFR
	PPIB
	TRIM38
	MME
	APLP2
	VCAN
	ICE1
	UBE2O
	PICALM
	TSC22D3
	ZMIZ1
	SEPT8
	PTPN14
	RCN1
	SDPR
	PDE4DIP
	ARNT
	H2AFV
	PBX2
	CCDC149
	CMTR2
	KDM6A
	GTPBP4
	PDZD2
	IDH3A
	ADGRF5
	ATAD1
	SMURF2
	DARS2
	FHL1
	RPL18A
	BRD3
	KLHL9
	DIDO1
	ARHGAP26
	VHL
	CRISPLD2
	TBL1XR1
	ZNF281
	AKIRIN1
	PDPK1
	SYVN1
	RARS
	ADCY4
	GREB1
	DCAF5
	DPY19L3
	CACNA1C
	NOL11
	DKFZP586I1420
	RRAGA
	INADL
	RNPS1
	LARP4B
	RPS3A
	UPF1
	KANK2
	RFTN1
	YWHAZ
	PRKCA
	IQGAP3
	NGLY1
	ARAF
	GUCD1
	CRAMP1L
	MOSPD2
	BCKDK
	NFYC
	ABCA1
	CSDE1
	GLUD1
	CXCL14
	FBXO28
	DLG1
	PXDN
	TBX3
	SETD1B
	IDH1
	INF2
	USP13
	STX10
	RPIA
	ASB1
	CHD8
	SSFA2
	CCT6A
	DDX3X
	CYR61
	PKIB
	ARPC2
	HNRNPM
	RPL6
	WHSC1L1
	TARS
	AQR
	KLF10
	KIAA1033
	KLHL6
	STX17
	C2
	TIGD2
	GLI3
	SPINK5
	SPAG5
	MKKS
	NBPF10
	MINPP1
	UFC1
	GNG5
	IP6K1
	NIPSNAP1
	CDV3
	MYO10
	UCK2
	RIPK1
	PRKAB2
	XYLT1
	GCN1L1
	RECQL5
	UBE4B
	RMND5B
	C11orf24
	REXO1
	SOCS4
	LARS
	ANKRD52
	IL6ST
	ASAP1
	GATA3
	TP53BP1
	WDR11
	PGM3
	TRAK2
	GOSR2
	ADGRL2
	NAV2
	LRP6
	EIF3L
	KLF4
	ATF6B
	PAPLN
	LOC646471
	RBBP4
	POLG
	KIAA1919
	PTK7
	FAM118A
	MORF4L2
	SLIT3
	SH3BGRL2
	DCAF11
	HNRNPAB
	PAPSS2
	TOR1AIP2
	RABL6
	GID8
	ZFAND5
	AHI1
	ZDHHC18
	WEE1
	CTDSPL
	PROM2
	RPS26
	PRKCI
	RELL1
	NICN1
	DNASE1L1
	NDUFA4L2
	OGFOD1
	R3HCC1L
	PAK1
	LINC00657
	MBNL3
	HSPH1
	MBTPS1
	TPM1
	WDR82
	GPNMB
	MAP2K4
	SF3B1
	DNAJC10
	MKL2
	GPRC5A
	SYT11
	CLDN19
	ARHGEF37
	ARL6IP6
	HMG20B
	ITGB3
	BCL6
	EI24
	PRDX3
	BRK1
	APOE
	SETDB1
	ADAMTS6
	AGTR1
	CCNY
	EPC1
	HMGCR
	SAP18
	MARCKS
	TUBA1C
	CEBPB
	FAM46A
	TRIML2
	SMIM13
	FAN1
	RNF10
	OSBPL10
	POU2F1
	PLA2G2A
	PERP
	SCARB2
	MAT2A
	RNF40
	TPM4
	MAP2K1
	EIF2AK1
	PSMD11
	INPP5F
	UBFD1
	SNX1
	CREBRF
	PPP4R3B
	LYVE1
	THAP4
	MRPS21
	NAB2
	GMEB1
	AFG3L2
	PIK3CD
	ZC3H14
	MGP
	RTN4
	VWA1
	GJA1
	FSTL1
	EXOC8
	AXIN2
	STEAP4
	CEP250
	LOC100131564
	TEAD3
	HMGXB3
	ENPP1
	MKNK2
	EIF4EBP2
	SGCB
	PPP1R12C
	LAMP2
	ABI1
	EPN1
	HMOX1
	UBTD2
	ESYT1
	PARVA
	ARMC1
	NHLRC3
	EFCAB14
	SETBP1
	SNX24
	PLEKHG3
	RHBDD2
	FRMD4A
	HP1BP3
	AZIN1
	CAPN7
	ABHD5
	P4HA1
	PARP4
	LGALS8
	TSC22D1
	ARHGAP27
	CHST11
	NPAT
	ELMSAN1
	MED17
	ZNF646
	FAM3C
	TPM2
	SNRNP200
	IPO9
	CEBPD
	HIBADH
	USP42
	KDR
	UBE2D3
	STK17A
	SEC24A
	SNX9
	CHMP2A
	ZMYND8
	PLEKHG1
	ZNF189
	ZNF397
	UBE2J2
	DSCR3
	STK35
	RHOG
	BRD8
	ADAMTS15
	HNRNPDL
	TTC28
	HECTD1
	SSBP1
	MED14
	TP53BP2
	ENC1
	RSPRY1
	TNKS2
	ZC3H11A
	CLIC4
	LMNB2
	TCEA1
	GNG12
	GPATCH8
	ERVV-1
	PRKACB
	HDAC4
	CFL2
	ERAP1
	SEMA3C
	NFATC2IP
	SLC7A4
	C3
	PI4KAP1
	SLC43A2
	UBE4A
	VGLL3
	RDH11
	VAPA
	NEK6
	AKAP11
	POLR3E
	IL1RL1
	PCYOX1
	ARHGEF3
	ANKLE2
	2019-03-06
	ZSWIM8
	SUPT16H
	TMX2
	FBXO21
	PTPRK
	GAR1
	RNF169
	ENOPH1
	VPS39
	MLEC
	RBMS1
	SERP1
	PYGL
	LINC01004
	BABAM1
	SNAPC3
	2019-03-08
	NT5DC3
	PIK3CA
	RAPGEF2
	USP40
	MYL12B
	ZNF200
	SCD
	SMG1
	RNF149
	LYRM2
	RC3H2
	ZNF212
	SORT1
	ATG9B
	ASAH1
	HMHA1
	DIP2C
	HSPA6
	GRAMD2
	SSBP3
	SSR2
	SDC4
	DSC3
	ZAK
	SRRM2
	STAG3L5P-PVRIG2P-PILRB
	NUDT5
	TARBP1
	TTI1
	ORAOV1
	FAM149B1
	C9orf114
	RPLP1
	ZNF888
	TMUB1
	SFI1
	USP33
	RANBP9
	DBT
	GPD2
	TRIP12
	GGA3
	TMEM167A
	EEF1B2
	EIF3E
	SLC7A8
	KMT2C
	LOC100289650
	SRGN
	ZNF830
	TAF12
	RFX7
	CEP85L
	SPRY4
	ATP6V1A
	MOB3C
	LGALSL
	RAD23B
	PFKL
	LGR4
	WAPAL
	POGK
	DAB2IP
	RAB11A
	SAV1
	IDH3B
	ADARB1
	PDE8A
	MAGT1
	GOLGA8A
	LETM1
	SOX13
	MED29
	EBNA1BP2
	CDH1
	DHCR24
	KDM6B
	GSE1
	MAP3K4
	COL18A1
	ST3GAL6
	GIGYF1
	CCDC69
	APOL6
	IRF2BP2
	RBBP7
	KDELC2
	TMEM59
	IRS1
	ATP8B4
	RPTOR
	BCL2L2
	NOL9
	CNTNAP2
	TMOD3
	PPP2R1A
	SPRED1
	XXYLT1
	UTP14A
	FAM20B
	MAPKAP1
	BTBD1
	MBD1
	HMGN2
	TNKS
	ZNF236
	HECW2
	CASC4
	MED28
	ABCB1
	EMC2
	LAMA4
	FAM168A
	ARID3B
	IGF2R
	CHD4
	FAM21A
	NUMB
	TM4SF18
	PLAGL2
	PRKRIR
	HSBP1
	RSBN1
	OBSCN
	UNC13B
	SRSF8
	TDRP
	PIK3R4
	IFITM1
	TAF1B
	SYK
	PEG10
	SYT7
	NUP133
	PDIA6
	SIRPA
	CKAP4
	SYS1
	FNIP2
	TLE1
	SLC39A10
	PSD3
	KARS
	COL5A2
	UBE3B
	NUP107
	CDKN1B
	FGD5
	IRF1
	MTUS1
	MGAT1
	MICAL1
	PGS1
	KRT6A
	FKRP
	LYPLA2
	FOLR2
	TPP1
	HDGFRP3
	ZDHHC16
	ZNF445
	CRCP
	CPD
	SETD7
	FBXO9
	RNF103
	LRPPRC
	CADM1
	ARSD
	SCAF8
	SPIRE2
	TPM3P9
	DHX32
	NHP2L1
	PIK3C2B
	ZNF320
	PRKAR1A
	SLC9A1
	CCNL1
	ANGEL1
	IFNAR2
	SESN2
	GALNT2
	ANKS6
	SLC43A3
	SLC24A1
	TMUB2
	WFS1
	SLC35F6
	SPTSSA
[truncated: 652 more rows]
